# Supplementary material for: Vitamin D supplementation and growth in urban Mongol school children: Results from two randomized clinical trials
Source: PLoS One. 2017 May 8;12(5):e0175237. doi: 10.1371/journal.pone.0175237 (PMC5421751; doi:10.1371/journal.pone.0175237)
Supplement: S1 Dataset — (XLS) [file pone.0175237.s003.xls]

## Sheet: Antro
	ANRTO DATA
	1st VISIT									2nd VISIT
	ID	Weight1	Height1	Sit height1	Grip 1, 1	Grip 1,2	Grip 1,3	Grip 1,4		Weight2	Height2	Sit height2	Grip 2, 1	Grip 2,2	Grip 2,3	Grip2,4
	ID 101	28	131	71.8	11	10	10.8			28.4	131.7	72.3	10.1	10.2	10.3
	ID 103	30.3	133.7	74.1	8	9	6.9			32.5	134.8	75.1	10.3	9.8	8.6
	ID 104	28.2	130.4	71.9	8.6	8.1	8.7			29.7	131.5	72.6	9.5	8.2	8.9
	ID 105	35.7	140.5	76.8	15.1	12.9	11.6	14		38	140.9	77.9	15.4	13.7	13.4
	ID 106	26.8	131.2	70.7	9.1	9.1	9.3			28.3	133.4	71	9.6	8.4	8.4
	ID 107	22.6	124	65.9	8.6	8.3	7.6			22.8	125.3	66	9.8	8.5	7.3
	ID 108	27.7	133	70.2	6.1	5.7	7.9			28	134.5	72	9.6	10	8.9
	ID 109	36.3	135.5	76.4	12.9	11.1	10.8			37.1	136.3	77.7	11.5	10.8	10.1
	ID 110	23.6	127.8	70.4	9.6	8.8	9			24.6	129	70.7	9.1	8.7	8.2
	ID 111	26.7	131	72.2	10.1	9.7	9.2			25.9	132.5	72.5	9.6	9.4	8.1
	ID 113	28.3	129.1	71	10.5	9.4	9.4			29.5	129.4	71.4	10.1	9	9.8
	ID 114	19.9	115.9	60.9	7.2	6.9	7.1			20.5	117	62.8	6.2	6.2	6.6
	ID 115	27	124.4	69.8	10.5	10.6	10			27.6	125.4	70.3	10.8	11.3	9.8
	ID 116	24.5	122.8	66.8	8.4	8.1	9.9			24.9	123.1	67.9	8.9	9.2	9.1
	ID 117	28.3	133.1	72.8	9.1	10	9.2			27.3	134	73.3	10.5	9.5	9.8
	ID 118	29.5	131.2	72.7	7.8	7.2	9.4			30.9	132.6	72.8	9.5	9.8	9.2
	ID 119	33	139	77.1	8.3	10.7	9.8			34.2	139.7	77.6	9.6	8.8	9.2
	ID 120	28.2	142.1	73.6	11.3	12.2	11.3			29.5	143.6	74.6	12.3	11.5	9.9
	ID 121	30.6	139.4	75	11.9	12.5	10.9			32.7	141.1	75.9	10.8	9.2	11.4
	ID 123	34.2	135.7	75.8	10.8	10.2	10.1			36.9	137.6	77.6	11.6	10.3	10.1
	ID 124	30.1	139	76.1	8.6	9.3	8.9			30.6	140.6	76.7	8.7	10.2	10.3
	ID 125	34.8	141.7	76.9	14.9	13.2	13.8			36.8	143.4	78	15.4	14	13.5
	ID 126	30.2	133.6	72	10.9	10.4	9.6			30.1	134.6	72.4	10.9	10.3	10
	ID 127	26.4	124.8	68.1	9.9	9.7	8.5			26.3	125	68.9	8.3	7.4	9.1
	ID 128	33	136	73.7	11	9.8	10.6			33.3	137.4	75.2	10.6	10.3	9.3
	ID 129	31.9	141.5	75.5	9.8	10.5	10.5			32.7	142.7	76.5	11.3	10.6	12.3
	ID 130	31.7	133.9	73.7	6.7	7.4	8.6			31.6	135	74.9	8.3	9.1	8.6
	ID 131	29.6	135.5	72.7	9.8	10.1	6.4	11.7		29	136.6	72.9	9.4	7.5	9.6
	ID 133	27.4	129.6	72.5	8.4	9.2	10			28.2	131.4	73.9	9.5	7.9	8.4
	ID 134	32.5	138.4	74.3	11.3	10.4	10.8			32.3	139.1	75.6	12.3	11.5	10.8
	ID 135	28.8	128.7	66.9	7.1	8.9	7.8			28.7	130.1	67.2	5.7	6.6	5.2
	ID 136	28.5	133.4	73.1	5.7	7.1	6.1			28.7	134.8	73.1	8	7.9	7.4
	ID 137	28.9	128.3	70.7	7.2	6.9	7.2			28.6	130.2	70.8	6.5	6.6	7.5
	ID 138	33.4	140.9	76.8	9.4	8.8	9.3			34.5	141.8	77.9	11.6	11.9	11.1
	ID 139	30.1	136.7	74.2	10.8	9.8	9.6			30.9	137.4	75.1	12.2	10.5	10.8
	ID 140	36.1	131	72.4	12.7	11.8	12.1			35.8	132.2	72.6	13.5	11.7	11.8
	ID 141	23.1	124	67.8	6.3	5.2	5.2			24.5	124.6	67.9	4.2	3.9	3.7
	ID 143	41.3	147.2	78.4	11.4	13.9	14.5	12.8		41.6	148.2	79.2	16.3	15.4	15.2
	ID 144	28.6	128.4	70.6	7.4	6.6	5.8			28.2	130	70.9	5.9	4.7	4.2
	ID 146	28.8	131	71.6	7.5	6.6	7.1			29.5	132.3	72.5	8.5	8.7	9.7
	ID 147	33.9	144.6	77.2	14	12.8	13.2			36.2	145.8	78.1	15.2	13.7	12.7
	ID 148	30.1	133.8	73.8	10.1	9.2	8.4			32	135.6	75.4	9.7	8.2	7.9
	ID 149	31.6	133.6	76.4	11.5	10.8	10.4			33.4	135.2	76.9	12.3	10.7	10.8
	ID 150	24.6	128.7	69.9	4.6	5.4	7.3			26.2	129.7	70	9.2	9	9.2
	ID 151	31.5	138.6	74.1	9.7	9.9	8.7			32.9	140	75.3	10.5	10.5	10.7
	ID 153	31.8	137.6	75.3	10.4	11	11.6			32.3	138.4	76.1	11.5	11.3	10.4
	ID 154	24	124.3	66.8	6.4	7.3	6.6			25	124.8	66.8	7.3	7.3	7.3
	ID 155	37.1	151.2	83.2	8.9	10.4	7			38.9	151.5	83.5	13.5	11.9	10
	ID 156	27.6	132.6	71.6	9.2	9.8	9.3			29.3	133.4	72.6	11.3	9	9.5
	ID 157	25.7	127.3	71.3	11.3	11.2	10.5			26.6	128.8	72.6	11.6	13.3	12.8
	ID 158	31.7	145.3	78.9	10.1	10.7	9.2
	ID 159	32.3	146.8	78.8	13.4	10.5	14.1	14.5		34.2	148.6	80.2	17.1	15.9	15.2
	ID 160	25.4	125.5	70.7	7.3	7.3	6.9			26.5	127.2	71.6	9.4	9.3	9
	ID 163	25.9	127.2	69.7	9.7	9	8.7			27.5	127.8	71	9.5	8.9	8.7
	ID 164	38.7	145.1	76.4	15.5	16.2	15			41.1	146.9	77.7	14.3	17.8	16.7
	ID 165	35	140.1	77.2	12.6	13	12.6			36.4	141.5	77.2	12.3	11.4	10.9
	ID 166	28.5	132.9	72.4	11.8	10.9	10.4			28.2	134.3	73.2	11.2	10.5	9.7
	ID 167	34.6	137.9	73.8	11.6	11.5	12.4			35.4	139.7	75.4	12.4	8.8	6.2	6.4
	ID 168	28.5	127.9	70.9	6.2	7.2	7.2			30.3	128.6	71.9	6.6	5.8	4.3
	ID 169	22.9	120.3	67.6	5.7	7.1	7.2			23.8	121.3	68.4	7.6	7.4	6.8
	ID 170	25.8	130.3	72	10.7	10.5	10.4			27.8	131.2	72.5	9.1	9.9	8.2
	ID 171	23.1	123.4	66.3	7.4	7.7	7			24	124.6	67	8.3	7.6	7.8
	ID 173	19.6	130.1	69.4	5.5	5.7	5.1			20.3	131.5	69.9	4.3	3.3	3.3
	ID 174	26.4	132.8	73.5	10.3	11.1	10.5			28.2	134.1	74	10.5	9.3	7.4
	ID 175	46.2	133.2	73.5	10.3	11.3	11.5			48.2	135.4	75.5	11	9.8	8.8
	ID 176	26.6	125	70.7	5.5	7.2	7			27.4	126.8	71.9	9.2	6.9	6.4
	ID 177	24.4	124.4	64.9	6	7.6	8.5			26.3	125.6	67.5	6.3	5.5	5
	ID 178	25.1	127.6	69.4	9.8	8.4	9.6			27.4	127.7	69.7	6.3	7.4	7.4
	ID 179	24.1	131.2	71.8	11.3	10.8	10.8			26	132.1	72.5	10.4	8.7	6.7
	ID 180	25.1	132.2	70	5.5	7.6	6.4			26.7	134	71.3	8.6	7	6.4
	ID 181	27.2	120.5	66.6	9.2	8.1	9.4			27.1	121.4	67.9	7.3	6.6	4.3
	ID 183	24.6	127	71.2	7.9	8.8	9.3			26	128.3	71.6	9.8	9.8	9.4
	ID 184	32.6	138.6	73.1	11.6	10.4	10.4			35.5	139.7	75.8	10.8	9.2	7.3
	ID 185	39	150.4	81.6	20.3	18.2	19.9			42.6	152.4	82.8	19.3	17.6	18.1
	ID 187	33.1	140.4	77.2	5.4	10.3	11.9	13.1		35.6	141.6	77.4	13.2	11.9	11.7
	ID 188	36.6	142.7	78	13.5	13.1	10.7			38.8	143.7	78.7	11.5	9.9	12
	ID 189	28.2	132.3	72.7	9.4	10	9.6			29.6	132.3	73.6	10.7	10.8	10
	ID 190	45.9	143.9	79.9	10.5	12.3	10.5			46.8	145.9	82.1	17.3	16.8	18.5
	ID 191	28.7	140.1	73.2	11	12.2	11.7			31.2	141.4	74.6	12.6	11.2	11.5
	ID 193	26.5	131.5	72.4	12.8	12	10.1			27.4	132.8	72.7	13.5	11.8	10.3
	ID 194	23.5	132.7	72.2	6.6	6.3	6			25.1	133.4	72.8	4.4	4.9	5.4
	ID 195	29.3	132.5	72.5	10.8	9.9	9.5			32.3	133.3	73.7	8.8	7.3	7.8
	ID 196	31.6	134.5	72.9	11.5	11.3	12			32.1	135.6	74	11.6	12.4	11.1
	ID 197	42.6	146.7	80.8	11.1	10.6	11.6			45.4	148.2	82.2	12.5	11.2	13.1
	ID 198	26.4	136.3	73.3	9.6	9.7	10.2			29.1	137.4	73.4	11.5	9.4	9.1
	ID 199	25.6	133.9	72	11.6	11.1	11.1			27.9	134	73.5	12.7	11.2	10.3
	ID 200	25.3	129.4	70.3	8	7.6	8.6			27	129.6	70.9	10.1	8.9	8.6
	ID 201	38.2	137.1	75.6	10	13.5	12.2			39.9	138.6	77.2	12.6	10.4	10.5
	ID 203	36	141.5	76.6	13.8	14.2	13.5			38.4	142.4	77.9	13.9	13	12.7
	ID 204	30.1	135.4	74.3	9.4	10.8	10.7			30.8	136.8	74.8	9.5	10.5	9
	ID 206	29.5	132.8	71.3	10.6	10.5	9.6			28.6	134.2	72.4	9.2	11.6	10.2
	ID 207	24.1	124.8	68.2	8.3	9.1	8.5			23.8	126.3	68.3	8.5	7.7	7.7
	ID 208	24.6	126.7	70.5	8.7	7.9	7.5			25.1	127.5	70.8	9.7	8.8	8.4
	ID 209	30.2	133.3	72.8	7.5	7.2	7.4			31.2	133.6	73.3	9	8.4	9
	ID 210	29.4	139.8	76.4	11.7	11.4	9.7			29.6	140.7	77.8	13.2	10.9	11.5
	ID 211	28.2	131.2	72	11.7	11.1	10.9			28.8	132.1	72.4	10.4	9.2	9.8
	ID 213	30.6	135.4	70.9	11.8	10.4	11.4			32.5	137.2	73.8	12.5	11	11.1
	ID 214	24.5	129.4	67.9	10.5	9.4	9.2			25.8	129.9	68.7	11.4	9.9	10
	ID 215	35.6	141.2	75.2	14.8	14.2	12.7			38.2	142.5	77.2	16.3	15.4	15.3
	ID 216	38.1	148	79.9	13.8	13.5	10.3	13.2		41.6	149	81.2	14	15	13
	ID 217	29.4	139.1	74.4	9.4	7.1	8.1			31.3	139.2	75.5	10	8.7	7.6
	ID 218	33.6	134.5	70.8	12.1	11.1	12.3			35.5	136.1	71.2	11.1	13.1	13.1
	ID 219	30.3	138	74.5	11.6	11.4	11.4			32	139.2	74.4	12.3	11.7	11.3
	ID 220	33.1	148	77.7	12.5	12.2	12.3			33.6	148.6	78.5	14.2	12.7	12
	ID 221	31.8	138.5	74.4	11.1	10.8	8.7			33.1	139.8	75.7	12.4	10.4	9.6
	ID 223	31.2	131.7	72.1	10.2	8.9	10.1			31.7	132.9	72.4	11.4	10.3	10.4
	ID 224	23.7	127.6	70.1	7.3	7	7.2			24.5	128.2	71.1	7.4	7	7.1
	ID 225	34.1	141.6	74.3	11.3	13.7	12.3			35.1	142.8	76.6	13.1	12.1	12.6
	ID 226	26.4	130.5	71.9	10.7	8.5	8.3			27.5	131.1	72.4	9.1	11.6	11.5
	ID 228	32.2	139.7	73.6	12.2	11.3	11.1			33.2	140.3	74.9	12.8	11.6	10.2
	ID 229	26.2	126.8	68.9	8	9.6	8.6			29.5	127.9	70.8	10.6	11	10.5
	ID 230	32	136.8	73	15.7	9.7	7.7	13		32.7	137.2	74.1	15.1	14.7	13.8
	ID 231	24.7	128.2	71.3	5	5.6	5.4			25.4	128.7	71.3	5.8	7.1	6.2
	ID 233	33.1	138.5	75.4	10.8	11.1	10.8			34	138.9	75.8	11.3	11.7	10.6
	ID 234	29.6	136.3	72.6	9.6	11.1	11.8			30.2	136.5	73.1	12	11.9	11.8
	ID 235	32.5	139.7	76	14.6	12.8	15.2			33	140.3	76.7	15.1	14.6	14.8
	ID 236	25.4	123.7	66.8	10	10.5	8.9			25.8	124.6	67.1	10.9	10.3	11.2
	ID 237	29.5	133.6	72.1	11.1	9.9	8.6			30.9	134.7	73.2	9.3	9.8	7.3
	ID 238	23.7	124.7	68.9	8.2	8.3	8.2			24.7	125.3	69.4	9	8.8	8.6
	ID 239	24.9	128.3	69.7	8.7	8.6	9.1			24.6	128.7	70.5	11	12.2	10.9
	ID 240	24.9	129.2	69.3	7.5	8.8	9.6			25.2	130.4	71	9.4	8.3	7.6
	ID 241	31.5	140.4	75.9	6.3	9.9	10.2			30.6	141.2	76.4	10.2	9.7	9.6
	ID 243	23.8	126.8	69	8.3	8.1	8.4			24.1	127.2	69.5	7.9	7.9	7.4
	ID 244	27.2	126.5	69	11.5	12.6	11.1			26.9	127.1	69.5	11.8	11	11.6
	ID 245	48	155.2	84.3	16.8	15.2	15.7			50.5	155.3	85.3	22.7	20.9	20
	ID 246	34.7	145.7	78	9.3	9.4	9.4			36.2	147.4	78.8	10.7	9.7	9.9
	ID 247	26	124.8	70.3	7.8	8.6	8.9			27.4	125.4	71.3	8.7	8.1	7.4
	ID 248	28.4	127.7	69.6	10.7	12.6	12.7			28.2	129.4	70.2	11.5	11	10.3
	ID 249	25.2	123.9	68.3	8.9	9.3	10.5			25.7	124.6	68.8	11.7	10.3	9.3
	ID 250	31.1	135.8	74.8	13.6	13.2	12.7			32	136.5	74.3	10.8	11.1	9.6
	ID 251	26.3	131.1	70.6	8.8	7.3	7.2			28	131.8	71.2	8.6	8.3	7.6
	ID 253	30.9	140.1	77.3	10.4	11.3	9.6			33.3	141.2	78.2	9.9	8.3	9.4
	ID 254	32.1	130	72.1	11.3	10.5	10			31.6	131.2	72.6	11.7	11.3	10.5
	ID 255	27.9	132.8	71.2	10.5	10.8	5.1	7.9		28.1	133.6	71.3	11.1	10.1	9.1
	ID 256				11.1	10.3	9.5			32.5	139	74.4	11.6	10.6	9.2
	ID 257	28.9	135.7	71.6	11.2	10.3	10.4			29.6	135.5	71.7	7.7	8.3	8.1
	ID 258	24.1	125.6	70.5	8.6	8.1	7.7			24.9	126.1	70.9	6.2	6.5	6.4
	ID 259	23.5	123.4	67.1	8.9	8.7	9.4			24.2	124.2	67.5	8.9	9.6	7.9
	ID 260	32	142.3	77.4	9.2	11.8	11.9			33	143	78.2	11.9	10.7	11.5
	ID 261	30	136.4	72.9	10.7	10.1	10.6			32.1	138	73.4	11	11.3	10.3
	ID 263	25.9	133	72	9.8	8.8	10.6			28.3	133.8	72.8	8.7	9.3	9
	ID 264	31.9	137.4	73.6	10.3	10.5	9.6			34.1	138.2	74	11	10.1	9.5
	ID 265	26.9	129.7	70.1	10.5	10.8	10			27.2	128.8	69	9.8	9.9	8.6
	ID 266	34.7	144.8	76.1	16.6	15.4	15.2			34.3	145.4	76.5	15.6	15.2	14.2
	ID 267	29.6	134.9	72.6	8.4	11.8	11.9	11.8		30.2	135.8	73	11.8	11.3	9.6
	ID 268	35.6	135.6	75	10.1	10.3	10.2			37.3	136.5	76	8.8	6.1	7.6
	ID 269	24.9	130.8	71	8.3	7.8	6.9			26.7	132.5	72.3	9.6	9.1	9
	ID 270	29.9	130	71	9.7	9.7	8.8			32	132	71.4	10.5	9.9	9
	ID 271	25.2	127.5	70.9	6.7	6.5	7.3			25.8	128.8	71.3	8.2	6.8	8.5
	ID 273	29.6	132	72.3	10.4	11.1	11.4
	ID 274	29.4	135.5	75.3	6.9	8.5	10.3	9.7		32.6	137	76.5	11.1	10.7	9.7
	ID 275	28.9	132.8	72.4	11.5	10.4	11.1			31.6	133.1	73	11.8	12.7	12.2
	ID 276	23.4	128.6	68.6	7.5	7.2	7.4			23.9	129.4	69.7	9.3	8	7.3
	ID 277	31.9	136.4	75.2	9.8	9.1	9.1			32.6	137.8	76.4	11.2	11.5	9.9
	ID 278	28	132.6	70.6	9.2	7.8	10.3			28.7	134	70.8	11.7	10.6	11.1
	ID 279	30	130.1	73.1	10.5	10.6	9.6			31.5	131.7	73.6	11.4	11	10.7
	ID 280	30.6	133.1	71.1	12.1	11.1	12			31.9	134.5	72.1	13.6	14	13.8
	ID 281	30.8	137.6	73	11.1	11.6	9.7			32.6	138.6	74	11.4	10.6	8.9
	ID 283	34.7	146.3	77.1	17.8	16.7	18.1
	ID 284	38.3	138.3	76.2	14.3	12.8	13.5			39.1	139.7	77.4	16.3	16.1	15.2
	ID 285	30.7	136.1	72	10.4	12.5	11.9			31.1	136.7	70.9	12	12.5	13.1
	ID 286	25.7	124.5	68.8	8.4	10.3	9.8			26.4	125.6	69.6	8.5	8.3	7.9
	ID 287	32.4	135.6	73.5	13.5	13.8	14			34	135.6	74	16.4	16.5	16.2
	ID 288	26.7	138.2	73.4	10.6	10.5	9.9			27.6	139.3	74.7	9	10.2	10.2
	ID 289	25	129.4	72.1	10.4	9.7	9.7			26.3	130.2	72.9	10.7	9.9	10
	ID 290	26.1	123.9	65.7	2.5	3.9	4.5	3.7		27	125.2	67.1	5.2	5	4.2
	ID 291	25.6	135.3	73.8	8.3	7.1	7.2			26.6	136.2	74.6	9	8.1	8.3
	ID 293	31.7	133.8	73.5	10.5	11.7	12.8			32.5	134.5	74.3	9.2	11.2	13.2
	ID 294	32.2	132.5	72.9	12.5	12.5	11.5			34.4	133.7	73.6	13.5	12.2	11.5
	ID 295	27.7	135.9	73.2	9.1	9.5	7.4			29.4	135.4	73.9	8	7.7	8.7
	ID 296	23.9	127.9	69	6	6	5.8			24.3	128.4	69.5	6.7	5.5	5.9
	ID 297	30.1	128.2	71.9	11	9.9	10.1			30.8	129.8	72.4
	ID 298	28.1	135.5	72.8	7	10	9.8			29.9	136.5	73.9	10	10.1	9.6
	ID 299	26.9	129.6	70.5	10.6	10.3	10			27.4	130.3	71.9	8.1	8.4	8.2
	ID 300	20.4	118.5	64.5	6.4	6.2	6			21.1	119.5	65	6.9	6.2	4.9
	ID 301	26.7	129.6	68.8	10.3	7.7	8.6			27	130.5	69.5	8.6	7.1	5.4
	ID 303	27.7	130.7	70.9	11.1	10.2	10.8			28.5	132	71.4	10.5	7.9	7.7
	ID 304	28.5	131	71.7	11.9	9.4	11.3			29	132	72	7.1	6.9	8.2
	ID 305	29.4	136	73.3	12.3	11.1	11.7			29.9	136.8	73.6	10.6	11.8	9.3
	ID 306	23.3	125.6	69.2	9.6	8.3	7.9			24.4	127	70	8.8	8	8.4
	ID 307	33	134.8	73.8	15.1	14.5	14.7			34	135.6	74.4	15	13.1	13.9
	ID 308	33.6	137.5	74.5	8.3	5.5	8.9			34.2	138.7	75.2	10.3	8.8	7.7
	ID 309	29.9	134.6	74.1	10.1	10.9	11.2			33.3	136.3	75	11.5	11.6	11.6
	ID 310	29.4	134.2	74	11.3	10.5	10.2			29.2	135.2	74.9	7.1	12.6	11.6	11.3
	ID 313	27	131.1	71.2	12	11.4	12.2			27.4	132.1	71.6	11.6	11	12.4
	ID 314	51.3	146.9	77.8	10.9	14.9	12.3	15.2		51.5	147.4	78.6	15	16.7	16.7
	ID 315	55.9	146.8	78.9	16.1	14.3	15.7			58.3	149.1	79	14.2	11.5	13.6
	ID 316	26.7	129.6	71.7	9.5	9.5	10.8			27.5	130.5	71.7	9.1	8	7.6
	ID 317	33.5	139.8	76.8	9.6	8.9	11.3			34.5	141.2	76.8	12.5	10.1	11.4
	ID 318	29.7	139.4	73.8	8.9	9.6	9.2			30.5	140.5	74.4	9.4	9.1	9.8
	ID 319	31	140.8	75	14.6	14.2	15.2			31.8	141.8	75.3	10.5	10.5	11
	ID 320	28.2	136	73.2	10.3	10.3	9.1			28.7	136	74.6	3.6	8.4	9.9	9
	ID 321	26.8	130.3	71.2	16	13.6	14.6			27.7	131.3	71.5	16.4	14.6	13.4
	ID 323	28.7	134.1	73	8.9	10.3	10			30.2	134.9	73.4	8.9	10.4	11.8
	ID 324	29.9	132.7	72	11	11.7	11.1			32.2	133.5	72.3	11.4	8.6	9.4
	ID 325	24.6	128	69.2	8.3	9.3	7.6			25.2	128.8	70.8	8.6	6.7	5.9
	ID 326	39.1	140.8	76.3	13.4	12.3	9.1	10.9		39.9	141.5	77.1	13.4	11.7	11.7
	ID 327	34.1	143.3	78.3	17.6	17.4	17.3			35.9	143.8	78.6	17.4	15.7	14.2
	ID 328	34.1	140.8	75	9.9	10.6	9.7			35.1	142.3	76.6	11.3	9.2	7.9
	ID 329	29.5	133.4	71	8.1	7.7	7.2			31	133.8	73.4	8.8	7.9	7.7
	ID 330	27.4	134	71.9	13.5	13.1	13.9			28.2	134.7	73	14.1	13	10.8
	ID 331	29	133.9	73.6	10.4	10.6	10.4			30.8	135	73.7	11.9	11	10.5
	ID 333	34.7	145.6	77.7	14.9	13.4	14.2			37.4	146.5	79	10.8	13.2	11.7	9.1
	ID 334	38	142.3	77.4	11.8	10.6	10.3			40.5	144.3	77.9	11.9	11.3	9.9
	ID 335	27	130.8	69.6	8.9	8.6	8.8			28.2	131.9	70.2	8.5	7.8	6.7
	ID 336	31.1	142	75.1	9.1	9.8	10.2			33.2	142.1	75.5	8	5.2	6.6
	ID 337	40	156	81.8	19.9	18.8	18.3			40.5	157.2	84.9	20.5	18	18.6
	ID 338	32.4	134.1	74.1	8.9	8.9	9.6			35.6	135.9	75	9.6	9.9	7.3
	ID 339	25.2	131	70.4	7.8	7.2	7.3			25.8	131.7	71.6	8.4	7	6.9
	ID 340	32.2	136.5	71.5	10.3	13.1	11.8	11.4		33.5	138	75.5	15	13.6	13.8
	ID 341	29.9	138.3	74.8	9.9	10	11.8			29.5	139.8	75.2	11.3	11.6	10.9
	ID 343	30.5	138	72.7	14.5	12.6	11.7			30.6	139.5	72.8	13.8	12.3	10.6
	ID 344	29.7	133.8	72.7	10	11.7	11.4			30.9	133.8	72.9	12	11.7	10.4
	ID 345	28.1	131.9	71.2	8.1	8.2	6.7			28.2	133	72.2	8.9	8.6	7.8
	ID 346	25.2	128.8	69.9	7.5	9.1	8.4			25.8	129.2	69.9	8.4	7.7	6.9
	ID 347	29.4	134.2	71.6	12.3	10.5	10			31.5	136.3	72.6	11.4	9.2	9.9
	ID 348	31.3	129.6	68	9.4	7.2	5.9			31.7	130.5	69.4
	ID 349	37.1	144.2	76.4	11.9	13.1	13.8			39.6	145.5	77.7	10.4	11.8	12.2
	ID 350	38.5	146.6	75.5	15.1	14.3	14			39.9	148	77.2	13.3	15.1	15.8
	ID 351	26.9	128.2	70.7	9.8	9.5	7.7			26.9	129.7	71.4	10.3	9.1	9.5
	ID 353	36.7	139.5	76	15.8	14.3	14.5			37	140.6	76.7	16.2	15.2	12.4
	ID 354	28.9	136.6	73	6.6	8	8.9			30.9	137.3	73.6	9	8.4	8.1
	ID 355	31	134.1	72.6	11.4	11.2	9.2			32.8	135.2	75.4	10	9.5	9.8
	ID 356	30.5	137.4	73.5	10	8.8	10.8			32.4	137.8	75.4	10.7	10.2	8.5
	ID 357	26.3	129.5	71.9	7.6	7.7	6.1			28.1	130.4	72.1	8.7	8.4	8
	ID 358	27.1	131.2	71.4	7.3	7.3	8			27.9	132.7	72.4	9.3	9.3	9.9
	ID 359	33	136	74	12.1	12.3	13.5			33.4	137.9	74.9	13.1	14.5	13.5
	ID 360	35.7	143.8	78.3	12.1	12	11			34.9	145.7	78.8	14.6	14.7	13.7
	ID 361	25.4	130.4	74.4	7.6	8.3	7.1			26	132.1	75.4	8.9	9	7.4
	ID 363	26.9	135.8	72.7	6.6	6.8	8.3			27.2	135.8	73.1	9.8	9.7	8
	ID 364	31.3	134.6	75.3	12.3	12.7	12			32.3	136	76.1	13.3	12.2	10.4
	ID 365	35.1	140.4	78.2	16.7	15	14.4			36	140.6	79.5	11.6	12.1	10.5
	ID 366	30.1	129.4	69.2	11.2	10.3	11.8			29.5	130.7	69.9	11.4	11.6	10.7
	ID 368	26.8	125.5	69.2	9.2	8.7	8			25.8	126.5	69.6	10.3	9.8	10.3
	ID 369	28.2	126.2	70.5	6.7	7.1	7.8			26.5	127.1	71.9	8.7	9.2	9
	ID 370	30.3	135	73.2	11.8	12.5	10.7			31.6	136.5	73.8	12.6	12.5	12.1
	ID 371	32.3	135.8	74.8	10.4	11.1	10.6			32.8	137	75.4	12.8	13.2	12.9
	ID 373	33.5	140	75.6	8.7	11	10.1			33.8	141.4	76.9	13.9	12.4	12
	ID 374	34.6	139.9	77	11.2	12.9	11.3			35.4	140.1	78	12	11.4	11.4
	ID 375	33.8	135.4	71.9	9.6	12.2	11.7			34.7	136.8	73.3	9.9	11.6	11.6
	ID 376	36.8	144.6	76.4	13.3	13.1	13			38.1	146.3	77.8	14.8	12.5	13.8
	ID 377	42	139.8	75.2	11.2	10.1	10.3			43.6	141.2	76.6	12.6	11.3	10.8
	ID 378	30.5	136.3	72.8	9.8	8.2	10.9			29.8	137.5	74.3	11.6	13.4	11.2
	ID 379	27.2	131.4	71.1	10.7	11.1	11.3			28.4	133.7	72	11.4	10.1	9.7
	ID 380	46.1	151	81.5	25.1	24.3	23.4			49.3	152.6	82.8	25	26.2	23.6
	ID 381	35.4	140.6	74.9	10.7	8.5	9.2			36.7	141.7	75.4	11.1	10.9	10.4
	ID 383	29.7	127.7	71.4	11	10.6	8.7			28.5	128.4	72	11	10.5	10.6
	ID 384	29.5	129.3	70.4	11.1	9.2	9.8			29.5	131.2	70.7	12.6	11.6	13.3
	ID 385	38	145.6	78.6	13.1	12.6	12.6			37.6	146.8	79.6	15.5	13.1	13.5
	ID 386	27.3	133.6	70.8	11.7	11.9	9.5			27.4	134.5	71.2	13.1	11.8	11.8
	ID 387	30	135	75.1	11	11.5	10.5			29.9	136.9	75.5	13.1	13.1	13.3
	ID 388	26.1	131.6	72.5	9.2	9.2	10.1			26.1	133.4	73.3	10.1	10	10.2
	ID 389	35.9	140.2	76.7	6.6	7	7.2			35.8	142	77.1	7.7	7.4	6.5
	ID 390	24	128.4	71.5	7.1	8.4	7.9			23.1	129.8	72.5	8	8.6	8.3
	ID 391	26	121.4	65.4	8	7.6	8.8			26.2	122.5	66.8	7.7	8	8.3
	ID 393	40.1	149.4	82.5	13.5	15.2	15.5			41.7	151.3	83.8	15.2	14.2	13.2
	ID 394	25.7	133.1	72.1	7.7	9.2	8.3			26.6	133.7	73	7.2	6.8	7.3
	ID 395	30.4	138.4	72.4	9.7	7.5	8.2			29.6	139.1	72.5	10.3	11.6	10.3
	ID 397	26.4	129.8	70.2	9.3	8.8	9.1			27.8	130.7	71.3	8.3	5.2	6.3	6.6
	ID 398	24.5	126.3	69.8	8.1	7.1	7.5			25.3	128.2	71	8.3	8.4	7.7
	ID 399	37.5	139.3	76.1	12.2	10.6	12.3			39.7	140.3	77.1	11.2	10.1	9.5
	ID 400	33.9	145.9	77.5	10.1	11	10			35	148	78.1	13	12.5	11.8
	ID 401	30	139.5	76.4	9.4	9.3	8.8			31	139.5	76.5	8.9	12.6	12	11
	ID 403	31.8	141.2	74	11.9	12.4	11.8			33.3	141.3	74.5	11.6	10.3	9.7
	ID 404	30.7	137.6	75	14	13.5	12.2			31.7	138.6	75	15.6	14.3	14.3
	ID 405	32.1	139.4	77.4	11.1	11.4	9.7			33.9	139.6	78	10.2	10.8	10.5
	ID 406	34.7	139.2	76.1	14.7	15.2	15			35.4	139.9	76.8	15.9	14.7	16.6
	ID 407	22.9	124.5	67.5	8.6	8.6	7.2			22.6	124.5	67.8	8.9	8	8.5
	ID 408	29.6	141.5	75.4	11.2	10.7	9.8			30.4	142.1	75.5	11.7	11.6	9.1
	ID 409	29.7	134.5	74.2	9	8.5	9			31.3	136	74.5	10.7	10.5	10.6
	ID 410	27	131.3	70.1	7.9	7.5	7.9			28.5	132.4	71	9.3	9.3	8.8
	ID 411	26.8	127.7	72.3	8.9	9.3	9.9			27.3	127.7	72.3	10.4	9.3	9.6
	ID 413	35.8	137.7	76.1	8.6	11.1	7.9	9.5		36.8	138.3	76.5	9.8	11.3	10.5
	ID 414	31.7	138.1	72.5	6.8	6.1	10.9	10.5		32.1	138.9	73.6	14.3	14.8	13.5
	ID 415	32.4	138.1	72.8	13.1	10.1	11.2			35.5	139.2	73.9	14.4	11.6	11.6
	ID 416	29.1	127.1	70.8	11	9.3	9.5			29.8	127.9	70.9	10.9	9.3	8.5
	ID 417	39.6	141.2	75.9	10.7	10	11.1			42.7	141.7	76.4	11.7	10.2	11
	ID 418	37.5	139.2	73.7	10.5	9.6	8.9			39.2	140.5	73.9	11	10.6	11.7
	ID 419	36.9	132.5	73.6	10.8	12.2	11.9			39.2	133.5	74.5	12.1	11.8	10.9
	ID 420	23.9	131.4	70.6	8.3	6.2	10.1			26	131.9	70.8	10	9.1	8.8
	ID 421	33	140.3	74.9	12.9	13.7	12.3			34.7	141.5	75.4	13.5	12.5	12.4
	ID 423	31.8	133.2	73.1	9.9	10.1	10.1			32.7	133.5	73.3	10.3	9.6	11.6
	ID 424	31.6	140.3	74.2	11.4	12	11.1			33.6	141.9	74.5	12.9	12.9	14.1
	ID 425	33.6	143.2	77.4	9.1	8.4	9.4			34.2	145	77.9	11	10.4	10.6
	ID 426	31.7	139.2	74.6	13.5	12.7	13.4			32.5	139.6	75	13.6	13.8	11.4
	ID 427	32.1	135.9	74.8	9.8	8.4	8.8			32.5	135.9	75.5	10.8	9.8	10.2
	ID 428	29.9	138.5	75.9	8.2	7.9	7.9			31.1	138.8	76.2	9.1	8.3	8
	ID 429	27	128.1	70.2	7.2	6.9	7.3			28	128.9	70	8.7	8.3	7.1
	ID 430	37.1	136.3	72.4	9.9	11.2	12			37.5	137.3	73.2	12.9	12.3	11.2
	ID 431	37.2	141.7	77.9	13.8	11.1	13			37.6	142.5	78.4	14.2	14.2	14.9
	ID 433	28.3	127.7	69.5	5.5	6.2	7.1			28.5	138.3	70	6.9	5.3	5.2
	ID 434	29.6	140	73.6	11.9	11.1	9.4
	ID 435	31.2	139.6	75.1	13.8	11.5	13.1			31.5	141	75.3	10.8	10.2	9.2
	ID 436	32.4	135.7	74.4	12.2	11.7	12.3			34.2	136.2	75.5	12.3	12.2	12.7
	ID 437	39.5	139.2	75.3	11.3	11.6	12.3			39.3	140.5	75.5	11.9	9.5	8.4	9.7
	ID 438	33.8	137.6	75.2	14.7	15.9	13.9			33.6	139.2	76.4	17.3	16.5	17.3
	ID 439	43	139.1	77.3	12.2	11.9	12.5			45.9	141.3	77.6	15.2	13.5	14.4
	ID 440	34.8	145.6	76.3	15.2	13.3	12.6			35.3	146.5	76.5	15.9	16.3	15.1
	ID 441	29.4	135.3	74.5	12.3	11.1	11.7			31.1	136.5	74.5	12.8	10.2	10.9
	ID 443	23.8	133.1	69.4	8.6	8.7	7.4			25.8	133.7	69.5	10.6	9.9	9.1
	ID 444	34.5	140.1	75.5	11.1	10.3	9.8			34.5	140.9	76.7	12	10.2	9.4
	ID 445	32.2	139.4	73.8	7.9	8.6	9.6			33.7	140.5	74.5	10.2	12.2	12.1
	ID 446	31.4	133.3	75	9.2	8.8	8.8			31	135	75.4	10.6	9.8	10.2
	ID 447	31.6	138	75.5	10.7	10.4	10.5			31.2	139.1	76.1	12.4	11.3	11.8
	ID 448	25.9	131.9	71.5	8	9	7.1			26.8	133	72.1	8.3	9.4	8.6
	ID 449	26.5	126.1	69	10.6	11.3	11.3			27.1	127.8	70.6	10.6	10.9	9.8
	ID 450	26.7	131.2	70.1	5.7	9.4	8.7
	ID 451	29.3	132.2	70.7	11.4	9.7	10.4			30	133.5	71.2	10.5	10.5	9.6
	ID 453	19.5	115.1	60.8	5.2	6.4	5.8			18.8	116.4	62.5	6.2	6.6	5.5
	ID 454	27.8	137.6	73.4	13.1	11.7	11.1			28	138.5	73.9	13.2	11.4	12
	ID 455	24.8	124.1	69.8	5.1	5.7				23.9	125.1	70	6.6	6.9	7.1
	ID 456	24.8	125.7	70	6.7	6	6.6			24.1	126.4	71.4	7.5	6.5	7.1
	ID 457	27.1	131.4	71.1	7.8	7.9	8			27.2	132.9	72.2	8.7	7.5	7.2
	ID 458	23.1	125.9	65.6	6.3	7.8	8.8			22.9	126.8	68.4	7.9	6.9	7.2
	ID 459	32.1	141.1	78.1	10.7	11.4	9.7			32.3	142.2	78.7	8.4	9.5	8.5
	ID 460	26	127.8	67.7	6.1	5	5			25.1	128.7	69.5	7.8	6.7	7.2
	ID 461	25.8	123.8	68.5	8.8	9.1	8.8			24.9	124.3	68.8	8.9	9.1	7.9
	ID 463	27.9	121.1	67.7	9.6	9.1	9.1			28.5	122.5	69.3	9.6	9.1	9.6
	ID 464	28.5	126.5	72.1	11.3	11.9	11.7			27.9	126.5	72.2	13.1	12.9	12
	ID 466	27.7	135.8	73.4	10	9.5	9.7			28.9	136.3	73.9	10.5	10.3	8.6
	ID 468	22	120.1	67.1	6.4	5	6.4			22.3	121	67.8	6	6.3	6.4
	ID 469	31	138	75.5	7.5	8.7	9.1			29.8	139	75.8	11.8	10.6	12.2
	ID 470	27.3	128	69.7	6.6	5.7	5.8			27	129.1	70.7	5.1	8.1	6.4
	ID 471	27.9	127.4	72	8.8	8.7	8.4			27.6	127.9	72.3	9.3	9.2	8.4
	ID 474	26.5	129.4	70.5	11.2	10.8	11.6			26.2	129.5	71.1	11.3	11	10.8
	ID 475	29	136.8	74.9	11.9	10.1	10.2			28.6	138.3	75.2	12.9	12.1	13
	ID 476	32.9	137.1	73.6	12.5	12.5	12			33	137.4	73.7	14	13.2	12.9
	ID 477	33.9	134.5	71.2	7.9	5.4	5.9			33.3	136.2	72.3	11.7	9.3	12.9
	ID 478	26.7	127.2	71.2	6.4	7.4	8.1			26.3	127.5	71.2	8.5	9	8
	ID 479	24.6	121.8	69.2	7.1	5.8	7.9			24.2	122.4	69.5	8.4	8.3	8
	ID 483	27	126.9	69.9	7.2	7.2	7.1			25.7	128.3	70.9	7.1	7.9	7.7
	ID 484	28.5	126.3	68.2	6	5.6	6.2			28.3	127.4	69.5	7	7.6	5.7
	ID 486	23.3	123.7	67.7	6.7	6.8	7.3			24.9	125.4	69.5	5.5	6.3	5.5
	ID 487	30.4	135.9	73.3	7.7	7.6	8.5			31.7	137.1	74.3	9.1	9.3	10.1
	ID 488	25.4	126.3	66.7	7	6.7	5.4			25.2	126.9	68.3	9.1	9.1	9.2
	ID 489	28.7	130.5	71	8.8	8.2	7.5			29.1	131.1	71	8.9	9	7.7
	ID 490	23.1	129.3	70.3	6.2	5.9	4.9			22	129.9	70.8	5.2	6.9	6.1
	ID 491	28.4	132.1	72.1	8	7.8	7.3			31.5	132.5	73.1	8.4	8.5	7.9
	ID 493	29.9	137.5	75.8	9.4	9.7	9.2			31.5	138.3	76.5	10.8	9.1	8.9
	ID 494	32.2	132.2	72.4	9.9	10.1	10.1			34	133.1	72.9	10.6	9.6	9.6
	ID 495	30.7	135.7	73	9	9.3	9.5			31.7	137.4	73.6	10.4	10.8	9.6
	ID 496	27.7	133.9	72.4	10.7	11.2	10			27.8	135.1	74	9.4	11.1	11.3
	ID 497	29.5	130.4	69.4	9.8	8.4	7.9			28.9	131.1	70	10.6	9.8	10.2
	ID 498	31.8	135.1	73.2	9.8	10	9.9			30.8	136.3	73.4	10.8	9.5	9.7
	ID 499	27.6	129.6	71.4	10.5	9.5	8.6			28.1	130	72.4	7.2	11.3	10
	ID 500	33.3	134.8	74.1	4.4	4.7	4.8			34.4	135.9	74.1	6.7	8.4	7
	ID 501	24.3	132.7	70.8	9.1	9	9			24.5	133.9	71.1	8.7	8	8
	ID 503	27.2	129.7	71.4	9.4	8.8	9.2			28.8	131	72.2	9.6	10.5	9.1
	ID 504	23.8	126.5	68	9.2	8.4	7.8			25.6	127.7	69.3	10.8	9.4	9.8
	ID 505	53.2	139.1	78.3	14.3	13.5	12.3			54.5	140.3	77.8	10.5	13.9	12.9
	ID 506	25.2	125.9	69.1	7.5	5.9	7.9			26.1	126.7	70.3	7.9	7.6	6.7
	ID 507	24.8	129.2	68.5	6.9	5.8	5.9			25.5	130.3	69.3	5.7	5.1	6.6
	ID 508	21.6	118.5	64.7	4.2	4.7	5.1			22.3	119.9	65.7	6.4	5.4	5.9
	ID 509	23.9	128.9	70.4	7.4	6.6	6.8			24.4	129.9	70.5	6.6	7.9	6.9
	ID 510	26.7	131.2	68.9	5.6	5.1	5.9			27.2	132.7	69.9	7.2	5.9	5.9
	ID 511	29.2	130.7	70.2	5.9	6.8	5.6			30.1	130.9	71.5	9.2	10	8.9
	ID 513	22.2	113	64.1	4.2	5.4	5.6			21.5	114.8	64.3	6.8	6.2	5.4
	ID 514	28.4	128.2	69.9	10.4	9.7	9.9			28.1	129.3	70.8	11.4	10.2	9.3
	ID 515	40	148.1	80.1	14.3	12.6	11.9			40.8	149.7	80.8	15.4	11.8	11.9	12.7
	ID 516	23.9	126	68.8	4.7	5.2	5.4			23.7	126.1	69.4	5.5	6.7	4.3
	ID 517	28.2	136.8	74.5	11.4	10.5	10.1			30.4	137.6	74.9	9	12.1	10.7	10.6
	ID 518	26.3	125.8	68.9	8.4	10.2	10			26.2	125.9	68.2	11.1	10.5	9.9
	ID 519	28.5	130	72.9	5.3	7.7	7.7			29.9	130.7	74.7	7.1	7.1	6.9
	ID 520	27.2	130.5	70.9	8	8.5	8.4			26.6	130.5	71.2	9.3	8.9	8.5
	ID 521	24.7	127.1	69.7	5.5	4.7	5.2			25.9	127.1	70	5	4.2	6.2
	ID 523	34.6	138.5	74.5	14	15.2	13.9			33.3	139.9	74.6	12.4	12.2	13.1
	ID 524	36.6	135	73.5	9.3	9.3	9.1			39.6	136.2	75.1	9.5	8	8.7
	ID 526	29.2	136.1	73.5	12.2	11.9	11.8			29.9	136.7	73.5	13.8	12.1	10.6	11.9
	ID 527	25.1	132.8	72.1	6.5	7.9	7.1			26.7	133.7	72.9	7.7	7.8	7.7
	ID 528	24.8	127.5	69	8.6	8.6	8.5			26.3	128	69.4	8.5	7.6	8.1
	ID 529	27	134.1	73.7	10.9	10.3	10.6			27.2	134.4	73.7	10.9	12.1	9
	ID 530	28.2	132.4	71.6	11.2	7.3	6.7	7.2		28.9	132.7	71.7	10.2	9.7	9.2
	ID 531	26.8	130.4	72.8	9.5	10.5	9.6			29.2	130.5	73	11.5	9.7	9.2
	ID 533	27.4	141.1	75.2	16	13.2	12.9	12.4		28.5	141.5	75.7	12.4	10.7	10.1
	ID 534	34.7	140.8	76.3	13	12.8	12.1			35.9	141.7	77.5	10.7	9.2	9.3
	ID 535	22.3	124.5	66.8	8.2	8.4	8.4			23.5	125.5	67.2	8	9.6	9.2
	ID 536	27.9	129.6	72	9.7	9.2	8.9			28.6	131	71.8	10	9.5	8.4
	ID 537	34.5	133.7	72.3	10.8	9.2	8.8			36	134	72.6	7.1	11.2	10.7	10.4
	ID 538	23.1	133	72	9.8	9.6	9.1			24.4	134.3	72.5	10.2	10.4	10.6
	ID 539	33	139.5	75.9	9.1	9.2	9.1			34.4	139.7	75.7	7.5	8.5	8.3
	ID 540	26	127.4	70.3	10	8.9	8.3			26.6	128	70.4	9.3	8.1	8.9
	ID 541	35.8	138.3	77.8	12.7	12.7	12.1			36	139.5	78.5	11.5	12.1	11.9
	ID 543	25.4	132.2	72	8.9	11.8	11.5			26.1	133.1	72	9.5	8.5	8.5
	ID 544	30.1	138.8	74	12.9	12.9	9.3	12.3		31.5	139.8	75.4	13	10.4	10.2
	ID 545	28.1	137.3	76.5	9.3	8.9	9.7			29.5	137.7	77	10	7.8	5.8	9.6
	ID 546	26.9	128.5	70.8	7.7	7.5	7.5			28.4	130.5	71.5	7.8	7.2	5.9
	ID 547	34.7	144.9	77.5	14.2	14.3	13.7			37.3	145.6	77.3	15	14.3	14.7
	ID 548	31.7	142	77.2	12.5	12	12.1			34.1	142.3	78.5	11.7	11.9	11.8
	ID 549	31	135.5	73.7	10.6	10.6	9.5			33.1	136.2	74.2	12.2	11.5	11.4
	ID 550	33	135.2	71.9	11.9	11.1	11.5			35	136.6	72.6	12.8	11.1	11.1
	ID 551	29.2	131.3	70.8	5.7	9.3	7.8			30.5	133.1	72	9.6	9.1	8
	ID 553	28.4	129.1	70.8	8.3	8.5	8			28.9	131	71	7.4	7.5	6.9
	ID 554	23.1	130	69.3	8.8	8.1	7.9			24.3	130.5	69.5	9	7.8	6.7
	ID 555	30.1		72.6	12.3	15.1	14.7			30.4	138.6	73	12.9	11.4	10.9
	ID 556	28.2	126.8	70	7.1	9.5	7.8			30.5	128	70.5	8.5	9.3	8
	ID 557	26.6	127.9	69.6	7.9	6.3	5.2			28.7	129.7	70.5	7.2	5.2	5.4
	ID 558	26.9	129.5	70.8	10.7	10.8	10			28.6	130.6	72.9	11.4	12.3	10.9
	ID 559	27.7	126.2	68.8	19.6	20.6	17.6			29.2	127.9	70	8.2	8.4	7.7
	ID 560	31.7	131.2	72	11.8	9.8	10.4			32	133	72.7	10.8	8.4	9.7
	ID 561	30.7	131.9	72.1	22	21.6	17.4			32.6	133	73.2	8.7	9.7	10.6
	ID 563	25.1	137	71.2	5.3	7.9	7.5			25.4	138.1	71.2	8.8	8	8.3
	ID 564	28.9	129.9	72.9	7.3	6.4	5.8			30.6	131.8	74	9	8.3	6.3
	ID 565	28	129.2	71.6	21	20.8	20.8			29.2	131.1	71.7	9.5	10.2	9.7
	ID 566	27.5	129.1	72	21.6	19	21.8			29.2	130.7	73.4	7.3	9.5	10
	ID 567	35.5	138	72.3	27.4	24.4	26			34.7	139.7	73.8	13.8	11.6	11.1
	ID 568	25.9	120.6	67	6.8	7.6	8			28.3	122.5	69.2	8.3	6.2	6.1
	ID 569	25.6	126.8	70.3	10.5	10.5	9			26.6	129.5	71	10.1	9.9	8.7
	ID 570	34.9	143.4	76.1	36.2	35	34			36.4	146.5	77.1	13	12.3	13.3
	ID 571	25	121.1	67.8	8.5	8.2	7.8			26.4	122.3	68.6	10	7.9	6.9	6.4
	ID 573	34.9	135.4	74	13.3	13.4	12.4			36.9	136.5	75.2	13.5	11.9	10.7
	ID 574	30.7	139	74.8	10	9.9	10.3			31	139.5	75.4	10	9	8.6
	ID 575	27.6	134.8	72.9	8.6	10.4	9.2			28.3	135.7	74.1	9.9	7.1	7.8
	ID 576	27.6	135.8	73.6	3.7	4.4	6.3			28.6	136.3	74.6	8.2	8	6.8
	ID 577	26.2	131.9	72.5	7	6.6	6.8			27.2	133.2	73	8.4	6.8	6.6
	ID 578	25.3	129.9	69.4	8	8.1	9.1			25.4	130.5	70.1	9.7	8.9	8.2
	ID 579	34.2	145.4	79.1	14.7	13.6	10.2	11.2		35.7	145.8	79.1	14	15	14.8
	ID 580	28.9	128.3	69.6	12.8	10.2	9.4			29	128.4	69.8	12	11.4	10.2
	ID 581	27.7	129.3	70	10.5	8.5	8.6			28.9	130.1	70.7	10	10.4	9.2
	ID 583	30.2	136.6	72.9	11	11.4	9			30.4	136.8	73.4	11.4	11.6	11.3
	ID 584	34.8	140.9	76	18.6	20.1	20.8			36.4	141.1	76.8	19.3	20.7	23
	ID 585	27.4	124.9	68.8	9	9.1	8.9			27.4	125.2	69.7	8.3	8.5	7.3
	ID 586	24.8	127.2	69.1	7.9	8.7	9			26.2	128.1	69.5	9.2	8.6	9
	ID 587	27.9	135	73.6	8.5	9.5	9			27.7	135.8	74	8.7	8.5	9.5
	ID 588	33.5	142.4	75.8	16.9	16.9	17.8			34.1	142.6	76	18.7	17.8	18.3
	ID 589	24.4	133.6	71.5	9.2	9	9.3			25.4	134.4	71.7	10.4	7.1	8.5	7
	ID 590	31	137.8	73.7	14.3	13.3	12.1			31	138.8	74	14.5	14	11.9
	ID 591	22.7	118.4	64	7.4	8.4	8.4			23	119.1	64.2	9	8.2	7.7
	ID 593	24	125.4	69	9.6	9	8			23.9	125.7	69.3	8.5	8.1	8.1
	ID 595	30	139.2	72.7	14.5	14.5	14.5			31.9	140.5	73.6	13.2	12.6	12.1
	ID 596	24.9	122.9	63.8	4.4	2.1	5.6			24.8	123.4	65	5.6	6.2	7.2
	ID 597	25.9	129.5	72.2	16.4	17.4	17.6			28.6	131.1	73	8.8	9.4	8.5
	ID 598	25.4	134.7	70.8	13.1	12.8	13			29.1	136.4	72.4	14.9	11.2	10.8
	ID 599	22.5	131.9	71.2	6.3	7.1	6.8			25.8	133.6	72.1	8.5	7.6	7.1
	ID 600	24.1	127.4	71	7.5	9	9.7			24.9	128.6	71.5	9.4	8.3	7.8
	ID 601	32	135.5	73	7.1	8.7	6.9			33.3	135.9	74.1	8	7.6	8.1
	ID 603	21.5	121.1	66.3	7.8	9.1	9			23.1	122.5	67.5	8.4	8.1	7.6
	ID 604	29.1	134.7	74.6	22	28.6	23.2	27.6		29.8	136.4	75.9	11.8	11.4	11.9
	ID 605	39.1	141.4	78.4	14.6	15.6	18.2			42.7	143.6	78.8	7.3	7.2	9.3
	ID 606	26	129.3	71.1	12.2	12.8	11.9			28	130.2	72.4	10.8	9.9	10.2
	ID 607	32.8	133.4	76.3	8.5	9.3	7.4			34.4	136	76.9	5.6	9.2	9.2	9.7
	ID 608	22.6	128.6	68.9	16.4	15.8	14.4			24.7	130	69.3	7.1	6.2	6.2
	ID 609	26.7	126.1	68.8	17.8	19	22			28.4	126.7	68.8	10.2	10.9	9.2
	ID 610	28.3	125.4	71.5	8.5	8.6	8.5			30.5	127.1	72.2	10.5	10.4	10.6
	ID 611	26.3	127.7	69	6.7	8.3	10.4			26.4	128.8	69.7	11.1	9.3	9.5
	ID 613	25.7	127.3	70	11	11.4	10			25.7	128.8	70.7	11.6	12.1	10.2
	ID 614	25.5	127.3	71.1	5.2	5.5	5.2			26.3	128	71.7	6.7	5.6	5.7
	ID 615	35.3	138.2	74.8	8.4	8.5	8.9			36.7	138.8	76.2	10	9.5	8.3
	ID 616	28.6	132.9	73.9	9	6.9	6.3			28.7	133.7	74.9	7.2	7.9	6.6
	ID 617	44.1	138.8	76.3	8	10.8	9.3			45.8	140	77.3	9	10.2	9
	ID 618	36.2	141.2	78	10.8	9.5	10.7			36.4	142.2	78.3	11	9.3	11.3
	ID 619	22.4	124.3	68.4	6.6	6.3	6.1			22.3	126	70.4	6.5	6.4	6.3
	ID 620	30.5	135.7	74	9.4	7.8	8.6			30.4	137.4	74.9	10.4	9.9	11.4
	ID 621	25.7	125	68.7	9.8	9.3	9.3			26.4	126.3	70.5	8.8	9	6.6
	ID 623	25.8	127.4	71.3	8.5	8.7	8.6			26.5	127.9	71.9	9.2	7.7	8
	ID 624	27.4	138.4	74	7.8	7.7	7.8			27.9	138.4	75	9	9.2	8
	ID 625	25.4	125.6	69	4	5.2	5.1			25.9	126	69.5	5.2	4.4	5.3
	ID 626	32.9	138	75	10	11.6	12.2			33.4	138.1	75.4	10.9	10.9	11.9
	ID 627	36.7	136.8	73.8	11.8	12.5	12.3			36.7	138.5	74.3	10.8	12.6	11.9
	ID 628	31.1	127	69.9	22	32.4	29.4	28.6		31.3	128.2	70	12.2	10.1	11
	ID 629	25.2	120.4	67.9	10.7	10.2	9.6			25.6	121.2	68	8.7	9.2	8.3
	ID 630	30.5	129.9	72.5	7.2	7.4	6.6			31.2	130.5	72.8	8.9	7.8	6.6
	ID 631	24.1	128.2	68.8	6.7	8.9	7.7			24.7	128.4	69.8	7	5.1	5.6
	ID 633	29.9	132.8	73.3	10.7	10.9	11.2			30.5	133.9	73.5	11.5	10.8	11.6
	ID 634	31.2	136.2	75.6	8.5	9.4	9			31.8	137.4	76.2	7.6	8.6	7.7
	ID 635	28.1	129.7	71.2	13.3	13.2	12			28.9	131	71.3	11.9	12.9	11.9
	ID 636	31.7	138	74.3	27.6	27.4	26			32.7	139.5	74.9	13.3	13.2	12.6
	ID 637	25.1	128.2	70	9.2	10.6	8			26.3	129	70.2	9.9	10.6	9.9
	ID 638	36.3	133.5	73.5	9.6	9.7	9.5			38.2	135	73.6	10.2	10	8.2
	ID 639	30.4	134.9	72.9	10.8	14.2	22	18.2		31	136	73	10.7	9	9.8
	ID 640	:	123.7	69.7	7	6.6	7.3			22.8	125.6	70.5	9.5	8.1	7.9
	ID 641	27.3	128.1	69.6	19.8	22.2	21.4			28.9	129.2	72	11.1	10.9	10.4
	ID 643	25.9	128	70.1	23.2	17.8	22.4	23.2		26.4	129.1	71.4	5.9	6.5	7.9
	ID 644	27.3	126.5	68.5	26	25.2	24.2			28.1	127.5	69.5	11.1	9.8	11.8
	ID 645	30.3	137.9	76.8	10.2	9.6	10.6			32.2	139.7	77	12.1	12.1	11.9
	ID 646	26.2	128.6	72.4	22	16.8	18.6	15.2		25.5	129.8	72.1	8.1	9.5	8.5
	ID 647	23.2	129.3	70.2	5.9	7.3	5.9			24.9	129.6	71	6.6	5.4	5.8
	ID 648	26.4	122.4	69.4	8.7	9.1	8.5			27.6	123.2	69.6	9.2	8.6	9
	ID 649	30.7	140	76.2	22	14.6	20	20.6		31.9	140.8	77.5	12.9	11.1	10.6
	ID 650	26.2	131	71.4	16.6	20.2	18	15.6		27.2	132	71.7	9.3	10.7	9
	ID 651	26.6	129.1	70.1	20	21.2	20.8			28	130.2	70.2	9.7	10.1	9.7
	ID 653	27.2	126.3	70.6	6.8	7.8	7.1			29	127.3	70.6	7.5	7.9	7.7
	ID 654	26.7	132.4	73.5	5.4	5.6	6.4			26.6	133	73.6	6.6	5.7	6.7
	ID 655	35.4	132.5	73.5	25.6	25	22.2	24.4		37.2	133.3	74.1	11	12.1	11.4
	ID 656	26.9	126.6	72.4	22.4	22.8	20.6			27.9	128	72.4	9.7	10.3	9.5
	ID 657	32.6	139.8	77.9	13	12.8	12.8			37.7	141.4	77.3	14.8	15.7	15.2
	ID 658	28.4	127.6	71.5	25.6	24.6	25.8			29.6	129	71.6	12	12.3	12.4
	ID 659	24.4	127.9	72.3	9.7	8.7	7.8			25.2	128.7	72.9	11.4	9.8	9.2
	ID 660	27.8	134.4	74.6	11.1	13.1	12.3			29.4	135.7	75.4	12.1	12.2	11.1
	ID 661	31.9	132.4	71.1	23.4	24.6	25.6			34.6	134.3	71.3	10.8	8.9	11.5	9.7
	ID 663	28.1	131.9	71.4	22.2	22.2	19.4			29.1	133.3	71.8	9.8	9	7.9
	ID 664	32.7	144.3	78.3	26.8	26	28.4			35.2	145.4	79.7	13	13.1	13.1
	ID 665	42.8	139.4	76.2	11	11.6	11.6			45.6	141	77.4	11.9	13.8	12
	ID 666	24.6	121.6	68.8	17	16.8	17.2			26.6	122.9	69	8.6	7.4	7
	ID 667	23.4	127.9	70.3	16.4	17	14.6			23.9	128.8	70.5	6.9	7.3	7.1
	ID 668	24.3	127.7	69.7	18.2	16.8	17.8			24.3	126.3	69.9	8.3	8	8.3
	ID 669	35	134.1	75.7	12.2	10.6	11.7			36.7	135	74.6	11.9	11	9.7
	ID 670	30	138.5	72.1	10.5	12	11.8			30.4	139.2	72.3	12.1	12.3	11.8
	ID 671	31.2	143.5	76.2	9.6	10.6	9.5			31.6	144.5	76.8	11.1	10.8	10.3
	ID 673	29.9	135.7	74	10.4	10.3	8.4			30.5	136	75.3	11.9	12.6	12.6
	ID 674	28.6	129	70.4	10.3	10	8.9			29.2	129.2	69.7	10	9.7	9.4
	ID 675	27.6	132.7	72.1	10.3	9.9	10.5			29.2	132.9	73.3	10	9.7	9.9
	ID 676	27.1	126.2	71	9.6	8.9	8.6			27.4	127.3	71.2	10.7	9.7	9.3
	ID 677	28.2	136.7	74.8	9	7.9	7.7			29.5	137	75.5	8.6	9.9	8.5
	ID 678	29.9	137.1	77.3	13	12.7	11.7			30.9	137.3	77.4	10.7	10.9	10.1
	ID 679	32.3	134.2	76.1	11.1	11	12			34.4	135.7	76.8	12.1	11.3	12.5
	ID 680	41.5	134.1	73.9	12.6	11.9	11.7			44.8	134.5	75.5	11.6	12	10.7
	ID 681	26.7	129.1	71.3	11.3	11	12			27.5	129.8	72	11.4	9.7	7.9
	ID 683	31.6	140.3	73.3	11.4	9.3	10.6			32	140.7	74.5	13.2	12.3	12.5
	ID 684	29.3	134.5	72	12.2	11.7	12.7			29	136.4	72	14.5	12.3	12.4
	ID 685	35.4	141	77	11.1	13.5	13.4			36.1	142	77	12	12.5	11.6
	ID 686	27.7	130.1	72	8.7	8.1	7.9			27.8	130.1	71.4	9.7	8.8	9.4
	ID 687	25.9	129.5	70.1	8.5	7.6	8.1			27.5	129.5	70.1	9.9	9	8.3
	ID 688	29.4	137.5	72.8	10.5	10.7	10.5			31.3	138.9	74.4	11.2	9.9	10
	ID 689	25.8	130.2	69.9	5.8	8.3	9.2	9.1		26.1	131.5	69.9	10.3	10.7	10.2
	ID 690	25.5	125.6	70.6	8.6	7.8	7.8			26	126.2	71	10.4	9.4	9.2
	ID 691	26.6	130.2	71	7.7	6.8	7.4			27.2	130.5	71.5	8.6	8.3	7.8
	ID 693	27.3	132.3	72.3	7.2	8.8	8.6			28.6	133.2	72.8	9.2	8.2	7.8
	ID 694	29	131.5	72.1	8.1	10.7	9.7			30.8	131.5	72.2	11.3	10.6	9.3
	ID 695	27.5	127.2	70.9	6.6	13.1	13	11.4		28.1	127.5	71.3	10.1	9.6	10.2
	ID 696	24.9	122.2	66.8	5.8	5.5	6.4			24.7	123.2	67.2	6.6	7.5	6.8
	ID 697	36.4	139.6	76	13.4	12.7	12.2			38	140.3	76.1	13.9	13.3	13.7
	ID 698	40.5	141.4	76.8	17.2	15.4	15.4			41.9	142.2	78.1	16.3	14.5	13.7
	ID 699	40.5	136.8	74.6	8.9	8.8	11.3			43	136.9	75.4	13.5	13.1	12.5
	ID 700	25.7	129.3	71.8	7.4	7.7	6.2			26.8	129.7	72.3	8.4	8	7.3
	ID 701	22	129.4	72	11.1	9.3	10.4			28.9	129.9	72	10.8	10.3	9.7
	ID 704	24.6	121.7	68.7	4.5	5.4	6.7			24.8	123.3	69
	ID 705	25	128.8	72.4	7.2	7.8	7.8			26.1	129.2	72.8	7.9	8.1	8.1
	ID 710	28.1	135.4	73.9	9	9.7	8.7			28.4	136.5	74.5	9.7	7.9	7.7
	ID 725	28.3	136.9	72.9	11.2	9.6	9.7			27.5	137.1	72.9	12.3	11.6	10.7
	ID 726	44	144.5	80.9	14.6	8.6	10.5	12.2		47.2	145.4	80.5	14.6	13.5	14
	ID 727	30.5	134.2	75.3	10.9	7.1	9	8		30.1	135.2	75.4	7.9	7.2	6.9
	ID 728	25.8	129.5	71.8	8.6	6.6	8.1
	ID 729	31.4	138	75.8	8.3	12.1	12.6	13.2		33.3	138.9	77.1	16.9	15.7	16.1
	ID 730	28.6	134.7	73.2	10.6	10.1	9			28.8	134.7	73.1	9.5	11.1	11.3
	ID 731	24.5	130.4	70.6	6.4	4	4.3			23.8	131.7	70.9	6.9	6.4	6.7
	ID 733	28.1	128.9	69.2	10.9	10.7	10.2			28.3	129.3	69.3	13.9	12.8	13.4
	ID 734	38	133.1	75	12.9	13.6	12.4			37.3	133.2	75	14	13.5	13.4
	ID 735	26.1	123.5	68	5.4	8.1	7.7	6.9		27.1	124	68	9.4	8.2	7.9
	ID 736	27.2	123.2	69.5	6.6	5.6	4.5			27.4	123.5	70.3	8.9	8.1	7.4
	ID 737	30.7	130.7	73.4	9.7	7.7	8.5			30.8	131.5	74.4	8.9	9.6	9.8
	ID 738	26.2	126	68.7	7.6	8.4	8.4			28.9	126.6	69.4	8.6	9.5	8.4
	ID 739	22.5	123.3	69.4	4.6	5.3	5			23.6	123.9	71	6.5	6.4	6.9
	ID 740	24.1	126.6	71	8.1	5.5	5.5	6		25.6	126.7	70.9	7.9	7.3	7.2
	ID 741	24.2	125.6	69.8	6.2	4.9	5.4			25.6	126.1	69.9	6.4	6.5	5.7
	ID 743	25.2	123.5	66.8	4.5	5.2	5.4			25.9	124.3	68.2	6.6	5.9	5.2
	ID 744	24.8	128	68.3	9.3	8.4	9.3			26.7	128.6	68.7	8.4	8.6	8.3
	ID 745	26.4	131.5	71.4	7.1	6.8	7.8			26.4	132.7	70.6	7.1	8.1	8.6
	ID 746	24	120.2	64.9	7.1	6.3	7			24.8	121.1	65	9.3	7.9	8.6
	ID 747	23.8	129.9	68.1	9	7.5	7			25.1	130.7	68.8	11.3	10.8	9.7
	ID 748	28.6	128.4	71.2	11.3	10.4	11			29.8	129.4	71.3	11.7	11.7	11.6
	ID 749	34.7	144.2	79	13.1	12.4	13.9			35.7	144.9	79	15	15.2	14
	ID 750	25.6	128.2	70.4	5.4	7.2	7.4			26.4	128.6	70.3	8.4	8.4	9.8
	ID 751	26.7	128.2	72.7	9.1	9.2	7.2			28.1	129.6	73.7	8.4	10	10
	ID 753	28.2	132	70.3						29	132.4	70.8	6.6	6	5.9
	ID 754	35.5	142	77.1	12.1	13.8	12.6			36	143.1	77.5	13.3	14	13.2
	ID 755	24.4	123.7	69.4	5.9	5.9	6.3			24.5	125.5	69.7	9	7.6	8.3
	ID 756	27.3	133.5	72.5	11.1	9.1	10.4			28.4	134.5	72.9	11.7	12.2	11.7
	ID 757	25.7	129.4	70.7	10.5	9.1	11.1			26.7	131.8	71.7	10.3	11.6	9.5
	ID 758	33.2	127.8	71.6	9.7	9.3	10.7			33.6	128.4	72.1	10.6	11	10.8
	ID 759	27.5	130.3	71.2	9.2	10.9	11.4			27.5	131.8	72	11	9.6	9.8
	ID 760	28.3	129.4	71.1	10.6	10.4	10			29.4	130.5	72.2	10.8	10.3	11.4
	ID 761	31.1	137.3	75	12.8	13.3	10.9			32	138.6	76.9	11.4	13.5	12.2
	ID 763	31.9	135.8	75.2	12.1	14.3	14.3			33	135.9	75.2	14.6	15.3	16.2
	ID 764	28	138.3	75.7	11.7	10.9	9.7			29.5	139	76.4	10.3	10.1	10.8
	ID 765	42.8	140.8	78.3	11.9	10.9	12.8			44.1	142	79.4	13.5	13.7	13.1
	ID 766	31.1	141.6	74.5	14.7	13.8	11.7	13.9		32.2	142.5	75.7	15.5	15.2	13.8
	ID 767	31.8	143.7	77.1	12	12.1	12.7			33	144.5	77.6	14	12.5	12
	ID 768	34.8	143	76.4	12.8	12	12.3			35.9	144.1	77.3	13	11	10.1
	ID 769	31.1	138.7	74	13	12.3	11.1	7.3		31.6	139.5	74.5	12.5	12.7	13
	ID 770	26.7	132.5							27.4	133	72.1	7.8	8.3	8.3
	ID 771	32.1	138.2	76.7	12.5	12.3	11.4			34.2	138.4	77.2	8.5	11.5	12
	ID 773	30	132.4	75	11.3	12.9	12.6			31.6	133.7	76.3	12.5	11.5	10.8
	ID 774	29.6	137.4	73.8	16.3	16.3	16.3			32.9	137.7	75.5	15.8	13.4	13.8
	ID 775	33.2	140	74.8	15.4	15.5	13.9			33.8	140.2	75.6	16.3	18	16.5
	ID 776	29.7	137.9	73.1	10.7	10.9	10.9			30.4	140.6	75.3	11.3	10.9	10.9
	ID 777	34.7	148.2	78.9	15.4	16.1	14.7			36	149.1	79.6	17	14.8	18.4
	ID 778	29.9	137.6	75.8	12.3	11.3	10.1			29.9	138.2	75.9	10.5	10.7	9.9
	ID 779	26.7	126.2	70.5	9.2	9.4	7.3			27.7	126.9	71.7	9.7	9.1	9.1
	ID 780	27.9	132.6	72.6	9.7	8.8	10.4			27.2	133.7	73.4	8.3	7.7	8.8
	ID 781	32.9	129.3	74.3	9.5	8.3	9.3			32.9	130.4	74.7	10.3	8.5	8.6
	ID 783	38.8	143.7	77.7	13.8	11.5	12.1			42.4	145.4	78.1	14	13.6	12.9
	ID 784	24.5	125	69.8	11.1	11.2	10.6			25	125.9	70.1	11.7	12.6	12.2
	ID 785	30.3	133	72.5	9.6	8.2	9.6			31.8	133.5	72.9	10.7	10.8	10.8
	ID 786	30.3	139.1	75	13.2	10.9	10.3			30	140.1	75.9	12.2	13.5	12.9
	ID 787	27.5	133.8	72.3	9.4	10.2	9.8			27.3	134.2	73	11.4	10	10.1
	ID 788	27.5	133.4	74.6	6.1	5.5	6.1			28.7	133.4	74.8	5.9	7.4	6.2
	ID 789	39	149.5	81	8.7	10.2	8.7			40.4	151.5	81.9	14.9	16.3	15.2
	ID 790	31.8	142.5	77.4	16.1	12.9	13	12.1		31.7	144	78.3	12.9	11.8	11.8
	ID 791	26.4	136.7	73.4	8.5	8.4	9.3			27.5	137.1	74.1	10.6	9.8	11.3
	ID 793	32.1	137.8	74.8	9.1	9.7	10.7			32.5	139.5	75.9	12.4	12.2	12.2
	ID 794	26.6	129.4	73	6.1	5.1	5.9			28.1	130.3	73.4	7.5	7.1	5.5
	ID 795	34.3	148.6	80.4	13.1	13.7	13.3			34.5	149	80.4	14.3	14.9	13.4
	ID 796	32.3	137	75.4	7.5	9.3	7.9			34	138.3	76.2	10.1	10.4	10.5
	ID 797	33.1	136.6	79.2	11.2	12.8	12.3			34	138	78	10.7	12.5	12.7
	ID 798	37	143.3	77.7	15.9	14.5	14.7			37.8	143.9	78.4	17.6	16.8	16.8
	ID 799	28.4	143.3	72.9	10.4	10.3	9.9			30.7	134.6	73.6	10.8	10.2	9
	ID 800	24.8	131.9	72.1	9.8	9.9	10			25.7	133.5	72.9	8.2	9.3	8.6
	ID 801	33.5	136.6	74.8	7.6	5.9	8.3	8.3		36.4	136.8	75.8	9.1	7.1	6.3
	ID 803	36	143.3	77.7	11.5	14	13.8	14.1		37.3	144.3	78.4	14.4	12.3	12.9
	ID 804	31.8	136.1	73.8	10.4	10.5	10.5			32.3	136.4	74.2	11.7	10.5	9.8
	ID 805	31.3	130.8	69.9	12.8	11.7	12.9			32	131.5	71	11.8	10.7	9.2
	ID 806	31.6	130.7	71.8	7.7	9.6	9.3			33.1	132.2	72.7	10	10.3	9.4
	ID 807	32.2	141.7	73	15.9	16.3	16.1			34.5	142.1	73.4	16.9	13.2	13.1
	ID 808	27.2	128.6	71.5	7.8	7.8	8.4			28.5	128.8	71.7	8.4	7.6	7.4
	ID 809	41.5	149.2	78.1	17.7	18.3	15.7			42.5	150	78.4	18.6	17.8	15.8
	ID 810	39.5	140.5	75.9	12.7	11.7	11.8			40.1	142.1	75.9	12.5	10.1	12.8
	ID 811	24.3	133.3	73.2	8	8.2	8.5			25.7	134.2	73.9	8.9	7.2	7.7
	ID 813	37.9	141.1	76.5	17.8	14.1	15	19.6		38.9	142.3	76.4	17.1	17.8	18.6
	ID 814	37.2	139	74.4	10.4	11.7	12			37.9	140.5	75.4	7.2	8.9	9.3
	ID 815	33.7	139.4	72.9	12.9	12.7	11.7			34.1	140.5	74	11.7	11.7	10.1
	ID 816	33.9	145.7	77.2	14.5	14.7	15.4			34.7	146.6	77.9	12.3	14.1	13.1
	ID 817	29.4	135.4	73.5	10.5	11.1	10.8			30.4	136.8	74	9.1	8.9	9.1
	ID 818	32.2	141.2	75	12	12.9	10.6			33.5	142.9	75.7	12.7	11.5	9.6
	ID 819	28	139.4	74.7	13.3	11.8	12.2			30.7	141	75.4	9.4	11.8	10.3
	ID 820	31.1	149.1	80.9	12.5	12.3	12			34.2	150.4	81.5	13.9	11	12.7
	ID 821	28.6	134.3	72.7	8.5	8.9	8.3			30.2	135.8	73.2	7.1	8.1	6.5
	ID 823	32.4	144.4	74.9	12	12.3	10.9			33.1	145.3	75.4	12	11.4	11.2
	ID 824	25.2	130.7	70.5	8.5	7.9	9.1			26.4	131.5	71.5	8.5	7.9	7.6
	ID 825	34.6	134.8	75	13.7	12	12.5			36.6	135.6	76.4	10.7	11.2	10.3
	ID 826	25	131.4	71.4	9.1	8.8	8.8			27.5	132.6	72.6	9	7	7.1
	ID 827	24.7	130.9	70.5	9.2	9	9.4			24.1	131.7	71.5	10.6	9.3	9.4
	ID 828	32.7	140.1	74.4	13.2	13.4	13.3			32.1	141.1	75	13.8	12.5	13.7
	ID 829	36.6	139.1	77.1	13	13	12.3			39.2	140.6	77.2	13.9	11.7	11.3
	ID 830	64.8	145	81.9	17.5	18.3	19.3			65	145.9	82.7	16.6	15.4	15.2
	ID 831	26.6	134.6	72.9	6.2	5	9.1	7.7		27.3	135.9	73.9	8.4	7.6	8.5
	ID 833	34	136.9	74.2	12.6	12.2	12.2			35.5	138.8	75.4	12.3	11.7	10.6
	ID 834	28.4	134	70.9	3.8	2.8	3			29.5	135.8	72.2	10.9	10.1	9.2
	ID 835	24.4	130.4	68.2	9.6	9.3	9.7			25.9	131.9	69.5	9.1	8.2	8.2
	ID 836	30.6	137.5	73.9	11.2	11.5	12.1			31.1	138.5	74.6	11.3	10.5	9.1
	ID 837	36.5	138.5	72.9	13	10.8	13.5			38.7	140.1	74.1	12.8	11.8	10.3
	ID 838	35	143.6	81.1	15.3	15.9	14.9			36.1	145.3	81.6	14.7	14.2	13.2
	ID 839	32.4	147.8	77.2	10	9.7	9.7			32.3	149.5	78	10.5	10.3	9
	ID 840	33.5	145.6	78.2	17.8	16.2	17.6
	ID 841	34.8	140.5	76.1	18.8	16.6	16.7			36.4	142.4	76.3	17.6	17.6	16.4
	ID 843	33.5	141.8	77.3	14.3	13.4	11.6			34.5	142.5	77.4	15.4	13.1	12.2
	ID 844	29.8	143.2	74.1	10.6	10.6	12.1			30.2	145.1	75	14.3	13.5	13.5
	ID 845	28.8	127.9	69.6	5.4	7.6	7.1			28.9	128.9	69.7	9.1	8.2	7.9
	ID 846	28.2	130.6	72.1	8	8.3	8.5			28	131.6	72.2	9.3	8.7	7.8
	ID 848	23.3	125.8	67.8	8.5	8.5	8.3			24.6	126.5	67.8	7.2	6.7	7.5
	ID 849	23.4	131.1	71.5	4.4	4.2	4			24.6	132.4	72.4	7.1	5.9	5.2
	ID 850	27.8	130.4	73.4	10.4	11.1	9.1			28.2	131.6	72.8	11.4	10.9	10.3
	ID 851	26.3	127.7	70	10.2	9.2	9.2			26.8	128.6	70.5	8.6	8.2	7.6
	ID 853	32.3	136.6	73.6	5.5	10.7	9.9	10.7		31.4	134.6	73.9	10.9	9.6	11.4
	ID 854	25.5	122.8	68.2	3.9	5.5	3.5			25.9	123.6	68.5	7.1	7.1	7.3
	ID 855	27.8	136.2	75.6	8	6.6	6.1			28	137.8	75.8	9.2	10.1	9.5
	ID 856	30.6	134.4	74	6.8	7.5	5.6			31.2	135	74.4	9.6	9.9	9.8
	ID 857	24.1	124.4	70.2	6.4	6.1	5.9			24.9	124.6	70.7	7.5	7.3	6.2
	ID 858	31.9	136	76.1	10.6	9.9	10			32.3	137.3	76.9	13.9	12.7	11.9
	ID 859	34.8	141.1	77.5	13.2	11	12.4			34.4	141.5	78.4	10.7	12.2	11.9
	ID 860	23.9	129.5	70	5.5	8	8.3	7.6		24.6	130.8	70.7	6.8	7.9	6.6
	ID 861	29.3	136.7	75.1	9	8	9.1			30.3	137.2	75.7	9.6	8.7	8.5
	ID 863	30.8	137	74.3	11.5	11.2	9.6			30.9	137.5	75.6	12.1	11.8	10.3
	ID 864	30.9	134.9	74.3	11.5	12.8	12.6			32.6	136.7	75.1	12.7	12.3	12.9
	ID 865	24.4	128	71.1	7.3	8	6.8			25.2	129	71.6	9.1	8.9	8.5
	ID 866	24.3	122.5	68.5	9	8.6	10			25.6	123.9	69.4	9	9.9	10.5
	ID 867	25.5	126.6	68	8.7	6.8	7.7			23.3	127.7	70.6	8.7	10.4	10.4
	ID 868	27.3	126	69.8	8.4	7.3	7.5			29	126.9	71.2	7.5	8.5	8
	ID 869	24.3	125	69	9.1	10.1	9.9			25	125.6	68.6	10.3	11.1	10.4
	ID 870	33.5	143.9	74.4	14.3	14.8	14.3			34.6	145.7	76.3	16	14.7	14
	ID 871	25.4	131.9	69.8	9.7	9.1	7.8			27	133.9	71.7	8.5	9	8.1
	ID 873	27.5	133.4	72.2	8	8.5	8.3			28.8	134.9	74.1	10.4	10.4	8.7
	ID 874	27.6	128.9	70.5	9.3	8	8			28.3	129.5	71.1	9.9	9.3	8.3
	ID 875	27.3	124	69.2	10	10.1	8.9			28.6	125.3	69.7	8.7	7.5	6.7
	ID 876	22.5	128.5	69	10.4	10.6	9.7			23.1	129.7	69.9	9.5	9.8	9.8
	ID 877	29.9	130.9	72.6	10.7	10.3	11.6			30.9	131.9	73.8	12.6	12.8	12
	ID 878	30.7	138.5	76.4	9.5	10.5	11.3			32.7	139.4	76.8	10.7	11.9	11.7
	ID 879	32.5	135	72.5	12.4	12.6	11.8			33.4	135.7	73.9	13	12.6	12.8
	ID 880	24.6	121.3	65.5	9	8.3	7.3			25.2	122.1	66.5	9.9	7.8	8.3
	ID 881	23.7	123.6	68.8	9.7	9.9	10.6			24.5	124.9	68.7	10.9	10.4	10.5
	ID 883	25.3	127.6	69.5	8.3	8.3	8.9			26.5	127.9	69.9	10.7	10.4	10.1
	ID 884	22.7	126.4	69.8	4.2	4.6	5.6			23.5	128.2	69.2	6.9	6.6	5.2
	ID 885	22.2	117.6	65.2	9.2	8	7.5			22.9	118.4	65.2	8.7	8.5	7.5
	ID 886	24.5	125.5	69.5	7.1	7.4	7			25.4	126.6	70.6	8.1	7.3	8.1
	ID 887	28.1	130.1	71.8	9.4	10.1	9.7			28.5	131.2	72.9	12.3	11.2	9.9
	ID 888	28.2	129.4	69.1	12.1	11.4	12.9			29	130.7	69.9	13.1	13.3	12.8
	ID 889	28.6	129.5	71.2	10.2	8.2	10.4			29.5	131.2	72.2	8.1	11.1	9.5
	ID 890	25.6	129.8	72.8	7.7	9.7	7.4			29.5	131	73.2	8.9	10.4	9.5
	ID 891	28.3	135.4	72.9	8.3	7.8	9.1			28.9	136.8	73.4	8.8	7	6.5
	ID 893	24.6	133.3	70.7	9.3	9.7	10.4			24.8	134.3	70.7	8.7	8.2	9.3
	ID 894	40	137.9	77	12.5	11.7	11.4			41.1	138.4	76.6	10.5	10	8.9
	ID 895	26.2	129.5	69.7	6.9	5.7	5			26.1	130.7	70.2	6.7	6.5	4
	ID 896	25.6	129.4	71.4	8.9	9.7	9.5			25.5	130.7	72.8	7.4	7.8	7.7
	ID 897	25.1	126.9	69.6	7.6	7.9	7.2			25.6	127.1	71	6.9	7.3	6.6
	ID 898	18.1	111.7	62.1	4.9	5.6	5.2			19.9	112.5	61.2
	ID 899	27.6	132.4	69.6	9.6	9.4	9.1			28	133.1	69.9	9.1	7.8	5.9
	ID 900	45.9	127.1	69.5	9.3	9.3	8.7			32	127.6	70.1	8.8	8.2	7.6
	ID 901	24.7	126.7	68.9	10	9.4	9.8			24.8	127.1	69.8	9.1	9.5	6.2	6.1
	ID 903	24.5	130.7	71.1	9.7	9.3	9.6			24.5	130.6	71.2	8.7	7.9	6.4
	ID 904	24	125	69.1	10.4	9.1	11.4			23.9	125.2	70	10.2	10.6	10.4
	ID 905	25.5	124.7	67.9	4.2	8.4	8.3	8.4		25.5	125.4	68.2	8.1	8.7	8.1
	ID 906	27	132.1	72.3	11	10.3	10.1			27.8	132.5	72.2	7.6	6.2	6.4
	ID 908	23.9	125.9	65.2	7.3	6.7	6.2			23.9	127.2	65.6	6.9	6.3	6
	ID 909	25.9	122.4	66.9	8.1	7.1	7.6			26.4	123	67.5	7.1	5.8	5.2
	ID 910	23.7	127.8	68	8.1	5.3	6.9			23.1	128.8	68.7	7.8	6.6	6.6
	ID 911	24.2	123.7	66.1	6	6.7	10	9.8		24.7	125.1	66.4	7.7	8.4	8.3
	ID 913	48.7	136.9	78.4	10	10.2	9.8			49.6	137.5	78.5	10.5	10.4	10.5
	ID 914	26.8	127.7	69.4	6.6	6.3	7.9			26	128.1	69.6	9.5	7.4	7.4
	ID 915	23.8	122.9	67.6	7.9	7.6	8.1			24.2	123.1	67.8	5.5	6	7
	ID 916	27.4	143.9	77.1	9.7	7.5	9.3			28.5	144.3	77.3	12.5	8.8	10.6	8.4
	ID 917	35.4	139.9	77.8	7.6	9.6	7			35.7	140.6	78.1	12.2	6.8	8.1	8.6
	ID 918	29	130.1	71	8.5	8.7	8.5			29	130.5	71.1	9.8	8.3	7.2
	ID 919	27.4	134.8	72.1	11.3	8.8	9.5			28.1	135	72.1	11.1	11.8	10.6
	ID 920	26.7	130.4	71.6	8.3	8.4	8			26.7	131.2	71.8	7.5	8.8	8.2
	ID 921	34.9	137.1	73.6	10.9	9.2	9			35.6	137.1	73.5	11.7	11	10.3
	ID 933	30.5	130.2	74.4	13.2	13	12.6			29.1	130.3	74.4	13.9	14.4	14.2
	ID 934	29.4	134.9	74.3	9.2	8.3	8.7			29.2	135.3	74.4	9.3	9.4	8.6
	ID 935	29.6	131.2	73.5	12.5	11.4	12.1			28.3	131.2	73.5	13.3	13.2	12
	ID 936	29.3	135.9	72.8	9.9	9.7	9.6			26.9	136.3	73.1	11.7	11.1	9.8
	ID 937	25.8	132.4	72.5	7.8	6.5	8.1			25.2	132.7	72.6	9.4	7.1	9
	ID 938	25.4	130.5	69.3	8.6	8.7	6.3			24.7	130.6	69.5	8.1	9.4	8.2
	ID 939	27.8	129.5	72.7	11.2	9.6	10.7			27.5	129.5	72.7	10.8	11	11
	ID 940	24	121.8	66.8	5.4	7.8	5.9			23.8	121.8	66.8	6.9	6	6.2
	ID 941	25.3	132.8	68.5	6.7	4.7	4.6			25.4	133	69.1	5.7	6.4	6.3
	ID 943	29.5	135.8	72.1	8.9	8.6	7.6			29.1	136.1	72.9	9.3	9.4	8.9
	ID 944	27.7	131.4	71.2	9.6	9.7	7			27.5	132	71.7	8.6	9.3	10.3
	ID 945	27.8	126.8	69.5	8	8.6	9.6			28.9	126.9	69.6	10.3	9.9	9.4
	ID 946	34.8	135.1	73.3	13	11.9	10.3			33.9	135.4	73.5	11.7	10.6	10.8
	ID 947	30.1	132.2	74.3	5.9	9.6	8.8	8.4		28.8	132.8	75.6	9.8	9	9.9
	ID 948	36.2	137	75.3	11.4	10.4	9.2			36.4	138	75.7	10.6	11.1	11.1
	ID 949	29	130.1	70.9	11.9	11.9	9			29.4	131.1	71.4	11	12.4	11.1
	ID 950	31.3	141.1	76.4	7.3	9	8.5			32.4	141.5	77.2	8.4	10.2	8.9
	ID 951	26.9	126.8	68.4	4.7	5.7	4.9			26.5	127	68.5	7.6	7.1	7.4
	ID 953	27.6	128.9	69.9	6.6	6.2	6.3			27.9	130.2	69.9	6.3	6.4	6.4
	ID 954	25.4	128.8	70.9	6.8	5.6	5.7			24.6	130.4	71.7	7.3	7	7.2
	ID 955	28.9	127	68.3	8.3	7.6	6.8			28.6	128.1	68.7	7.9	7.2	7.9
	ID 956	25.7	130.1	71.6	7.5	6.9	6.5			25.1	130.8	71.6	7.1	7.4	7.3
	ID 957	27.7	125.7	69	11	10	9.5			27.3	126.2	69.4	13.2	12.9	11.2
	ID 958	26	129.6	72	9.5	7.8	8.7			24.8	130.3	72	9.6	9.2	10.1
	ID 959	30	128.5	69	8.1	6.3	6.9			29.6	129.5	69.7	8.3	7.2	7.2
	ID 960	30.6	140.3	74.6	14.2	13.1	12			32.5	141.1	75	14.9	15.8	14.8
	ID 961	24	125.5	70.7	8.3	8.5	8			24.2	126.2	70.8	9.4	8.8	8.8
	ID 963	21.9	122.7	68.8	6.8	7.1	7.5			21.8	123.4	69	7.9	7.4	7.2
	ID 964	28.1	130.5	71.4	5.1	5.2	5.2			27.5	131	72	7.1	8.5	7.6
	ID 975	36.5	150.4	81.3	13	11	10.6			39.4	152.2	82.7	10.9	11.1	10.3
	ID 1000	25.6	132.5	70.9	7.4	7.2	7.1			25.4	133.2	70.9	8.6	8.3	7.3
	ID 1001	30.4	134	72.9	13	12.3	11.6			29.6	134.5	72.9	12.6	11.9	11.1
	ID 1003	34.4	138	75	14.6	13.6	14.4			35.9	138.8	75.5	13.6	12.8	12.6
	ID 1004	27.7	131.3	72.5	7.5	7.3	9.5			28.7	131.5	72.8	9.6	9.5	9.2
	ID 1005	32.4	138.6	76.8	13	11.5	12			33.1	139.5	76.9	10.4	12.2	12.1
	ID 1006	32.4	135.8	72.3	9.1	10.3	9.3			33.2	136	72.3	13.1	11.7	13
	ID 1007	36	136.3	73.8	5.3	4.7	4.5			37.3	136.4	73.8	6.9	7.4	6
	ID 1008	29.7	127.2	71.5	9.8	9.1	8.2			32.4	127.2	72.2	9.2	10.1	9.4
	ID 1009	31	134.4	72.6	8.3	8.4	9.9			32.6	135.4	73	9.3	6.3	7.6
	ID 1010	30	139.4	73.6	10.8	11.3	11.3			31.6	139.6	73.8	13.1	12.2	10.6

## Sheet: Dairy
		MILK TEA				MILK			CHEESE				YOGURT				AARUUL				EEZGII				URUM				KHAILMAG				AIRAG					MILK TEA				MILK			CHEESE				YOGURT
	D a i r y
	1st VISIT																																				2nd VISIT
	ID	How much like milk tea?	cups of milk tea last 7 days?	have cup of milk tea yesterday?	had cup of milk tea today?	#cups of milk had last 7 days?	have a cup of milk yesterday?	had a cup of milk today?	How much like eating cheese?	# pieces of cheese in last 7 days?	have cheese yesterday?	had cheese today?	How much like yoghurt?	times had yoghurt last 7 days?	have yoghurt yesterday?	had yoghurt today?	How much like aaruul?	times had aaruul last 7 days?	have aaruul yesterday?	had aaruul today?	How much like eezgii?	times had eezgii last 7 days?	have eezgii yesterday?	had eezgii today?	How much like urum?	times had urum last 7 days?	have urum yesterday?	have urum today?	How much like khailmag?	times had khailmag last 7 days?	have khailmag yesterday?	have khailmag today?	How much like airag?	times have airag last 7 days?	have airag yesterday?	had airag today?	ID	How much like milk tea?	cups of milk tea last 7 days?	have cup of milk tea yesterday?	had cup of milk tea today?	#cups of milk had last 7 days?	have a cup of milk yesterday?	had a cup of milk today?	How much like eating cheese?	# pieces of cheese in last 7 days?	have cheese yesterday?	had cheese today?	How much like yoghurt?
		1	7	n	n	0	n	n	2	3	n	n	2	2	n	n	2	5	n	n	2	0	n	n	2	3	n	n	0	0	n	n	0	0	n	n	ID 101	1	10	n	n	0	n	n	2	2	n	n	2
		1	1	n	n	0	n	n	2	0	n	n	2	3	n	n	2	1	y	n	2	0	n	n	2	0	n	n	2	0	n	n	2	0	n	n	ID 103	1	2	n	n	0	n	n	2	0	n	n	2
		2	6	y	y	5	y	n	2	6	n	n	2	5	n	n	2	2	n	n	2	2	n	n	2	1	n	n	2	2	n	n	1	0	n	n	ID 104	2	2	n	n	3	n	n	2	0	n	n	2
		2	1	n	n	0	n	n	2	0	n	n	2	0	n	n	2	0	n	n	2	0	n	n	2	0	n	n	2	0	n	n	2	0	n	n	ID 105	2	1	n	n	2	n	n	2	0	n	n	2
		1	1	y	n	1	n	n	1	0	n	n	2	5	n	n	2	2	y	n	2	0	n	n	2	3	n	n	2	0	n	n	2	0	n	n	ID 106	2	3	y	n	0	n	n	0	0	n	n	2
		1	0	n	n	0	n	n	1	0	n	n	2	3	n	n	1	0	n	n	1	0	n	n	0	0	n	n	0	0	n	n	2	0	n	n	ID 107	2	4	n	n	0	n	n	0	0	n	n	2
		1	1	n	y	2	y	n	2	4	n	n	1	8	n	n	1	4	y	n	1	2	n	y	2	1	n	n	2	5	n	y	0	0	n	n	ID 108	2	4	n	n	4	n	n	2	0	n	n	2
		1	5	n	n	11	y	y	1	0	n	n	2	0	n	n	1	2	y	y	2	0	n	n	0	0	n	n	0	0	n	n	2	1	y	n	ID 109	1	2	n	n	4	n	n	2	0	n	n	2
		1	3	n	n	0	n	n	2	0	n	n	2	0	n	n	2	0	n	n	2	0	n	n	0	0	n	n	2	0	n	n	0	0	n	n	ID 110	2	2	n	n	0	n	n	2	0	n	n	2
		2	4	n	n	1	n	n	2	0	n	n	2	1	n	n	2	0	n	n	2	0	n	n	0	0	n	n	2	0	n	n	0	0	n	n	ID 111	1	0	n	n	1	n	n	2	0	n	n	2
		2	14	y	y	1	n	n	1	0	n	n	2	14	n	n	2	0	n	n	2	0	n	n	2	0	n	n	2	0	n	n	1	0	n	n	ID 113	2	3	y	n	1	n	n	2	1	n	n	2
		2	14	y	n	0	n	n	1	0	n	n	2	1	n	n	2	0	n	n	1	0	n	n	2	0	n	n	0	0	n	n	2	0	n	n	ID 114	2	2	y	y	1	n	n	0	0	n	n	2
		2	0	n	n	3	n	n	0	0	n	n	2	2	y	n	2	0	n	n	2	1	n	n	2	0	n	n	0	0	n	n	1	0	n	n	ID 115	2	0	n	n	0	n	n	0	0	n	n	2
		1	2	n	n	1	n	n	2	1	n	n	2	3	n	n	2	0	n	n	2	0	n	n	1	0	n	n	2	2	n	n	1	0	n	n	ID 116	1	2	n	y	1	y	n	1	0	n	n	2
		1	2	n	n	0	n	n	2	0	n	n	2	0	n	n	2	1	n	n	1	0	n	n	2	0	n	n	0	0	n	n	2	0	n	n	ID 117	2	3	n	n	2	n	n	0	0	n	n	2
																																					ID 118	2	8	y	n	3	y	n	2	0	n	n	2
		1	2	n	n	1	n	n	2	3	n	n	2	4	n	n	2	3	y	n	2	1	n	n	2	2	n	y	2	0	n	n	0	0	n	n	ID 119	1	1	n	n	21	y	n	0	0	n	n	2
		2	2	y	y	3	y	n	0	0	n	n	2	5	y	n	2	1	n	n	0	0	n	n	0	0	n	n	0	0	n	n	0	0	n	n	ID 120	1	2	n	n	5	n	n	2	4	n	n	2
		1	0	n	n	0	n	n	1	0	n	n	2	5	y	n	2	0	n	n	2	0	n	n	2	0	n	n	2	0	n	n	2	0	n	n	ID 121	1	0	n	n	3	y	n	1	0	n	n	2
		2	4	y	y	0	n	n	0	0	n	n	2	4	y	n	2	3	y	n	2	0	n	n	2	0	n	n	0	0	n	n	2	0	n	n	ID 123	2	5	n	n	1	n	n	0	0	n	n	2
		1	0	n	n	0	n	n	2	0	n	n	2	0	n	n	2	0	n	n	2	0	n	n	2	1	n	n	0	0	n	n	2	0	n	n	ID 124	2	1	n	n	1	n	n	0	0	n	n	2
		1	0	n	n	0	n	n	0	0	n	n	2	3	y	n	2	0	n	n	2	0	n	n	0	0	n	n	2	0	n	n	0	0	n	n	ID 125	1	3	n	n	1	y	n	0	0	n	n	2
		1	0	n	n	0	n	n	2	0	n	n	2	3	y	n	2	1	y	n	0	0	n	n	2	0	n	n	2	0	n	n	2	0	n	n	ID 126	1	0	n	n	3	y	n	0	0	n	n	2
		1	0	y	n	0	n	n	2	0	n	n	2	4	y	n	2	4	n	y	0	0	n	n	2	0	n	n	2	0	n	n	0	0	n	n	ID 127	1	0	y	n	0	n	n	1	0	n	n	2
		2	5	y	y	7	y	n	0	0	n	n	2	7	y	n	2	0	n	n	2	0	n	n	1	0	n	n	1	0	n	n	1	0	n	n	ID 128	2	7	y	n	7	n	n	0	0	n	n	2
		1	2	n	n	0	n	n	0	0	n	n	2	4	y	n	2	0	n	n	2	0	n	n	2	0	n	n	2	1	n	n	2	0	n	n	ID 129	2	7	y	n	1	n	n	0	0	n	n	2
		1	2	y	n	0	n	n	2	0	n	n	1	1	y	n	1	0	n	n	1	0	n	n	2	0	n	n	1	0	n	n	1	0	n	n	ID 130	2	0	n	n	0	n	n	2	0	n	n	2
		1	1	n	n	4	n	y	1	0	n	n	2	1	y	n	1	2	n	n	1	0	n	n	1	0	n	n	1	0	n	n	1	0	n	n	ID 131	1	1	n	n	0	n	n	2	0	n	n	2
		2	2	n	n	1	n	n	2	0	n	n	1	3	y	n	1	0	n	n	1	0	n	n	0	0	n	n	0	0	n	n	2	1	n	n	ID 133	1	1	n	n	0	n	n	0	0	n	n	1
		2	14	n	n	0	n	n	0	0	n	n	1	2	y	n	2	0	n	n	1	0	n	n	0	0	n	n	1	0	n	n	0	0	n	n	ID 134	1	2	n	n	3	n	n	0	0	n	n	2
		2	0	n	n	2	y	n	2	0	n	n	2	3	n	n	2	1	n	n	2	0	n	n	2	0	n	n	2	0	n	n	2	0	n	n	ID 135	2	1	n	n	0	n	n	1	0	n	n	2
		1	2	n	n	0	n	n	2	0	n	n	2	2	y	n	2	0	n	n	1	0	n	n	0	0	n	n	1	0	n	n	0	0	n	n	ID 136	1	3	n	n	0	n	n	2	0	n	n	2
		1	1	n	n	0	n	n	2	0	n	n	1	4	y	n	2	0	n	n	0	0	n	n	0	0	n	n	2	0	n	n	2	0	n	n	ID 137	2	1	n	n	7	y	n	0	0	n	n	2
		1	0	n	n	0	n	n	2	0	n	n	2	3	y	n	2	0	n	n	1	0	n	n	2	0	n	n	2	0	n	n	0	0	n	n	ID 138	2	3	y	y	0	n	n	2	0	n	n	2
		1	0	n	n	0	n	n	2	0	n	n	1	1	y	n	2	0	n	n	2	0	n	n	1	0	n	n	2	0	n	n	2	0	n	n	ID 139	2	0	n	n	7	y	n	0	0	n	n	1
		1	2	y	n	4	n	n	0	0	n	n	2	2	n	n	2	5	n	n	2	0	n	n	2	0	n	n	2	0	n	n	2	0	n	n	ID 140	2	5	y	n	3	n	n	0	0	n	n	2
		1	2	n	n	0	n	n	2	0	n	n	2	4	y	n	2	1	y	n	2	0	n	n	0	0	n	n	2	0	n	n	2	0	n	n	ID 141	2	7	n	n	7	y	n	2	0	n	n	2
		1	4	n	n	1	n	n	1	0	n	n	1	2	y	n	1	0	n	n	1	0	n	n	1	0	n	n	1	0	n	n	1	0	n	n	ID 143	1	1	n	n	1	n	n	1	0	n	n	1
		2	0	n	n	4	n	n	0	0	n	n	2	2	n	n	2	2	n	n	2	0	n	n	2	0	n	n	2	0	n	n	2	0	n	n	ID 144	1	0	n	n	3	n	n	0	0	n	n	2
		2	0	n	n	0	n	n	2	0	n	n	2	1	y	n	2	1	y	n	2	0	n	n	2	0	n	n	2	1	y	n	2	0	n	n	ID 146	1	0	n	n	21	y	n	2	0	n	n	2
		2	10	y	y	1	n	n	2	3	y	n	2	3	y	n	2	1	n	n	0	0	n	n	2	2	n	n	2	0	n	n	2	2	y	n	ID 147	2	15	y	n	21	y	n	2	1	n	n	2
		2	0	n	n	0	n	n	2	0	n	n	2	1	y	n	2	0	n	n	2	0	n	n	2	0	n	n	2	0	n	n	2	0	n	n	ID 148	2	0	n	n	21	y	n	2	0	n	n	2
		1	3	n	n	0	n	n	0	0	n	n	2	1	y	n	2	0	n	n	0	0	n	n	2	0	n	n	2	0	n	n	1	0	n	n	ID 149	2	4	y	n	21	y	n	2	0	n	n	2
		2	18	n	n	2	y	n	2	3	y	n	2	2	y	n	2	6	y	n	2	0	n	n	2	2	y	n	2	3	y	n	2	0	n	n	ID 150	2	8	y	n	24	y	n	2	3	y	n	2
		1	2	n	n	0	n	n	2	0	n	n	1	0	y	n	2	0	n	n	1	0	n	n	1	0	n	n	2	0	n	n	0	0	n	n	ID 151	1	1	n	n	21	y	n	1	0	n	n	2
		2	3	n	n	0	n	n	2	0	n	n	2	5	y	n	2	0	n	n	1	0	n	n	0	0	n	n	2	0	n	n	2	0	n	n	ID 153	0	3	y	n	21	y	n	2	0	n	n	2
		1	4	n	n	0	n	n	1	0	n	n	2	1	y	n	1	0	n	n	2	0	n	n	1	0	n	n	2	0	n	n	0	0	n	n	ID 154	1	5	n	n	23	y	n	1	0	n	n	2
		1	0	n	n	0	n	n	1	0	n	n	2	1	y	n	2	3	n	n	2	0	n	n	0	0	n	n	1	0	n	n	1	0	n	n	ID 155	1	6	n	n	22	y	n	1	0	n	n	2
		1	9	y	n	3	n	n	2	18	n	n	2	2	y	n	2	0	n	n	2	1	n	n	2	0	n	y	1	1	n	n	2	0	n	n	ID 156	1	0	n	n	21	y	n	2	0	n	n	2
		1	2	n	y	1	n	n	1	2	n	y	2	2	y	n	2	0	n	y	0	0	n	n	2	0	n	y	0	0	n	n	0	0	n	n	ID 157	2	2	n	n	21	y	n	2	0	n	n	2
		1	0	n	n	0	n	n	2	0	n	n	1	2	n	n	2	0	n	n	0	0	n	n	1	0	n	n	1	0	n	n	0	0	n	n	ID 158
		1	2	n	n	0	n	n	2	3	n	n	2	0	n	n	0	0	n	n	0	0	n	n	2	0	n	n	0	0	n	n	0	0	n	n	ID 159	2	4	y	n	18	n	n	2	2	n	n	2
		2	10	n	y	6	n	n	2	0	n	n	2	1	y	n	2	2	n	n	0	0	n	n	2	0	n	n	0	0	n	n	0	0	n	n	ID 160	1	0	n	n	21	y	n	2	0	n	n	2
		2	18	n	n	1	n	n	0	0	n	n	2	1	y	n	2	0	n	n	0	0	n	n	2	0	n	n	2	1	n	n	0	1	n	n	ID 163	1	0	n	n	23	y	n	2	0	n	n	2
		1	3	n	n	3	n	y	1	2	n	n	1	5	y	n	2	0	n	n	2	0	n	n	2	0	n	n	2	0	n	n	1	0	n	n	ID 164	1	2	n	n	22	y	n	2	1	n	n	2
		1	2	n	n	0	n	n	2	1	n	n	2	1	y	n	2	0	n	n	2	1	y	n	2	0	n	n	2	1	n	n	2	0	n	n	ID 165	1	5	n	n	21	y	n	2	1	n	n	2
		2	24	y	n	2	n	n	2	3	n	n	2	5	n	n	2	6	n	n	2	3	n	n	2	0	n	n	1	0	n	n	1	0	n	n	ID 166	2	21	n	n	22	y	n	2	2	n	n	2
		2	3	y	y	0	n	n	2	0	n	n	2	0	y	n	2	0	y	n	1	0	n	n	2	1	n	n	0	0	n	n	2	0	n	n	ID 167	2	7	y	n	1	n	n	2	1	n	n	2
		1	4	y	n	0	n	n	2	0	n	n	2	1	y	n	2	0	n	n	2	0	n	n	2	0	n	n	2	0	n	n	2	0	n	n	ID 168	2	7	y	n	10	y	n	2	0	n	n	2
		1	0	n	n	1	n	n	0	0	n	n	2	4	y	n	2	0	n	n	2	2	n	n	2	0	n	n	2	1	n	n	1	0	n	n	ID 169	1	10	y	y	21	n	n	0	0	n	n	2
		1	0	n	n	0	n	n	1	0	n	n	2	5	y	n	2	0	n	n	1	0	n	n	2	0	n	n	2	0	n	n	0	0	n	n	ID 170	0	0	n	n	21	y	n	2	0	n	n	2
		1	3	n	n	0	n	n	2	0	n	n	2	4	y	n	2	0	n	n	1	0	n	n	2	2	n	n	2	2	n	n	1	0	n	n	ID 171	1	2	n	n	5	y	n	2	0	n	n	2
		2	35	y	y	0	n	n	1	0	n	n	1	1	y	n	2	0	n	n	0	0	n	n	2	0	n	n	0	0	n	n	2	0	n	n	ID 173	2	7	y	n	3	y	n	2	0	n	n	1
		2	0	y	n	0	n	n	0	0	n	n	1	3	y	n	2	2	y	n	2	3	y	n	2	0	n	n	2	0	n	n	2	0	n	n	ID 174	1	0	n	n	5	y	n	0	0	n	n	1
		2	21	n	n	3	n	n	0	0	n	n	0	0	n	n	2	2	n	n	2	0	n	n	2	0	n	n	2	0	n	n	2	0	n	n	ID 175	2	1	n	n	3	y	n	0	0	n	n	2
		1	2	n	n	0	n	n	2	0	n	n	2	1	n	n	2	0	n	n	0	0	n	n	0	0	n	n	2	0	n	n	0	0	n	n	ID 176	1	3	y	n	3	n	n	2	0	n	n	2
		1	1	n	n	1	n	n	2	0	n	n	2	3	y	n	2	0	n	n	2	0	n	n	2	0	n	n	2	0	n	n	1	0	n	n	ID 177	1	3	n	n	21	y	n	1	0	n	n	2
		1	1	n	n	0	n	n	2	0	n	n	2	2	n	n	2	0	n	n	0	0	n	n	2	0	n	n	2	0	n	n	2	0	n	n	ID 178	2	3	y	y	0	n	n	2	0	n	n	2
		2	1	y	y	0	n	y	1	0	n	n	1	0	y	n	1	0	n	n	0	0	n	n	1	0	y	n	0	0	n	n	0	0	n	n	ID 179	1	1	y	y	2	y	y	0	0	n	n	1
		2	4	y	n	5	y	n	2	2	y	y	2	5	y	n	2	6	y	n	2	10	y	n	2	7	y	n	2	5	y	y	2	3	y	y	ID 180	2	3	y	n	3	y	n	2	5	y	n	1
		1	0	y	n	1	n	n	1	0	n	n	2	4	y	n	2	0	n	n	2	0	n	n	1	0	n	n	2	0	n	n	1	0	n	n	ID 181	1	2	y	n	21	y	n	2	0	n	n	2
		1	1	n	n	0	n	n	2	0	n	n	2	5	y	n	1	0	n	n	2	0	n	n	1	0	n	n	2	0	n	n	2	0	n	n	ID 183	1	2	y	n	21	y	n	1	1	n	n	1
		1	5	n	n	2	y	n	2	0	n	n	2	3	n	n	2	4	n	n	0	0	n	n	0	0	n	n	0	0	n	n	2	0	n	n	ID 184	2	3	n	n	20	y	n	0	0	n	n	2
		0	0	n	n	0	n	n	0	0	n	n	2	3	y	n	2	0	n	n	0	0	n	n	2	0	n	n	2	0	n	n	2	0	n	n	ID 185	1	0	n	n	3	y	n	0	0	n	n	2
		2	14	y	n	1	n	n	2	0	n	n	1	3	y	n	2	0	n	n	0	0	n	n	2	0	n	n	2	0	n	n	2	0	n	n	ID 187	2	17	y	n	6	n	n	2	0	n	n	1
		1	0	n	n	1	y	n	1	1	n	n	2	3	n	n	2	2	n	n	0	0	n	n	0	0	n	n	2	0	n	n	1	0	n	n	ID 188	1	0	n	n	15	y	n	2	0	n	n	2
		2	1	n	n	2	n	n	2	0	n	n	2	3	n	n	2	1	n	n	2	0	n	n	0	0	n	n	2	0	n	n	2	0	n	n	ID 189	2	0	n	n	15	y	n	2	0	n	n	2
		1	0	n	n	0	n	n	0	0	n	n	2	1	n	n	1	0	n	n	1	0	n	n	1	0	n	n	2	0	n	n	2	0	n	n	ID 190	1	0	n	n	0	n	n	1	0	n	n	2
		2	4	y	n	3	n	n	2	0	n	n	2	1	n	n	2	2	n	n	2	0	n	n	2	2	n	n	2	0	n	n	1	0	n	n	ID 191	1	0	n	n	21	y	n	0	0	n	n	2
		2	7	y	n	0	n	n	2	3	n	n	2	5	y	n	2	0	n	n	2	0	n	n	0	0	n	n	1	0	n	n	2	1	n	n	ID 193	2	2	y	n	8	y	n	0	0	n	n	2
		2	6	n	n	2	n	n	2	10	n	n	2	5	y	n	2	7	n	y	0	0	n	n	2	1	n	y	1	3	n	n	2	2	n	y	ID 194	2	4	y	n	2	y	n	0	0	n	n	2
		2	3	n	n	0	n	n	0	0	n	n	2	4	y	n	2	1	n	n	2	0	n	n	0	0	n	n	0	0	n	n	0	0	n	n	ID 195	1	1	n	n	3	n	n	0	0	n	n	2
		2	14	y	n	0	n	n	0	0	n	n	2	2	y	n	2	5	y	n	0	0	n	n	2	0	n	n	2	1	n	n	2	0	n	n	ID 196	2	4	y	n	21	y	n	2	1	n	n	2
		1	7	y	n	0	n	n	0	0	n	n	2	0	n	n	2	0	n	n	2	0	n	n	2	0	n	n	0	0	n	n	1	0	n	n	ID 197	2	5	y	n	6	y	n	0	0	n	n	2
		2	21	n	n	3	n	n	1	4	n	n	2	8	y	n	2	5	n	n	0	0	n	n	2	6	n	n	0	0	n	n	0	0	n	n	ID 198	2	17	n	n	5	y	n	0	0	n	n	2
		2	4	n	n	0	n	n	0	0	n	n	2	1	y	n	2	0	n	n	2	0	n	n	0	0	n	n	0	0	n	n	2	1	n	n	ID 199	2	0	n	n	2	n	n	0	0	n	n	2
		1	3	n	n	0	n	n	2	0	n	n	2	0	y	n	1	1	n	n	1	0	n	n	1	1	n	n	0	0	n	n	1	0	n	n	ID 200	1	5	y	n	2	y	n	2	0	n	n	2
		1	0	y	y	1	n	n	1	2	n	n	2	0	n	n	2	2	n	n	1	1	n	n	1	0	n	n	2	4	n	y	1	0	n	n	ID 201	1	5	y	n	3	n	n	1	0	n	n	1
		1	3	n	n	0	n	n	0	0	n	n	2	2	n	n	2	2	n	n	1	1	n	n	2	0	n	n	0	0	n	n	2	0	n	n	ID 203	2	5	n	n	1	n	n	0	0	n	n	2
		1	3	y	n	3	y	n	1	0	n	n	2	0	n	n	2	0	n	n	2	0	n	n	2	0	n	n	2	0	n	n	1	0	n	n	ID 204	1	0	n	n	2	y	n	1	0	n	n	2
		1	0	n	n	0	n	n	0	0	n	n	2	4	y	n	2	0	n	n	2	0	n	n	2	0	n	n	2	0	n	n	2	0	n	n	ID 206	1	0	n	n	0	n	n	2	2	n	n	2
		1	1	n	n	0	n	n	2	0	n	n	2	3	y	n	2	0	y	y	1	0	n	n	2	0	n	n	2	0	n	n	2	0	n	n	ID 207	2	1	n	n	1	y	n	0	0	n	n	2
		1	0	n	n	0	n	n	2	0	n	n	2	2	n	n	2	0	n	n	2	0	n	n	2	0	n	n	2	0	n	n	1	0	n	n	ID 208	2	4	n	n	3	y	y	2	3	n	n	2
		2	10	y	y	2	n	n	1	0	n	n	2	2	n	n	2	10	n	n	0	0	n	n	1	0	n	n	2	0	y	n	0	0	n	n	ID 209	2	7	y	y	21	y	n	0	0	n	n	1
		1	4	y	y	5	y	n	2	0	n	n	2	3	n	n	2	5	y	y	2	3	n	n	2	0	n	n	2	2	n	n	2	0	n	n	ID 210	2	3	y	y	3	y	n	2	2	n	n	2
		1	3	y	n	2	n	n	1	0	n	n	2	1	n	n	1	0	n	n	2	1	y	n	2	0	n	n	1	0	n	n	0	0	n	n	ID 211	2	3	n	n	7	y	n	2	0	n	n	2
		1	2	n	n	0	n	n	0	0	n	n	2	3	n	n	2	0	y	n	0	0	n	n	1	0	n	n	2	0	n	n	1	0	n	n	ID 213	2	3	n	n	23	n	n	2	0	n	n	2
		1	0	n	n	0	n	n	0	0	n	n	2	1	n	n	2	2	y	y	2	0	n	n	2	0	n	n	2	0	n	n	2	2	n	n	ID 214	1	0	n	n	21	y	n	1	0	n	n	2
		2	2	n	n	0	n	n	0	0	n	n	2	3	n	n	2	0	n	n	0	0	n	n	2	0	n	n	2	1	n	n	0	0	n	n	ID 215	2	0	n	n	21	y	n	0	0	n	n	2
		1	0	n	n	0	n	n	2	0	n	n	2	2	n	n	1	0	n	n	2	0	n	n	2	0	n	n	2	0	n	n	1	0	n	n	ID 216	2	2	n	n	3	y	n	2	0	n	n	2
		2	4	y	n	1	n	n	2	0	n	n	2	3	y	n	2	1	y	n	2	1	n	n	2	2	n	y	2	1	n	y	2	1	y	n	ID 217	2	5	n	y	18	y	n	1	2	n	n	2
		2	14	y	n	0	n	n	2	0	n	n	2	3	n	n	2	2	n	n	2	1	y	n	2	0	n	n	2	0	n	n	2	0	n	n	ID 218	1	6	y	y	0	n	n	2	0	n	n	2
		1	2	n	n	0	n	n	2	1	n	n	2	1	n	n	2	1	n	n	2	2	n	n	2	0	n	n	0	0	n	n	2	1	n	n	ID 219	2	0	n	n	21	y	n	2	0	n	n	2
		2	14	y	y	3	y	y	0	3	n	n	2	0	n	y	2	4	y	y	2	5	y	y	2	2	n	y	0	0	n	y	2	5	n	n	ID 220	2	8	y	y	4	y	y	2	2	n	n	2
		2	0	n	n	0	n	n	2	0	n	n	2	1	n	n	2	1	n	n	2	0	n	n	2	0	n	n	2	0	n	n	2	0	n	n	ID 221	2	2	n	n	3	y	n	0	0	n	n	2
		2	30	y	y	0	n	n	2	0	n	n	2	2	n	n	2	0	n	n	1	0	n	n	2	0	n	n	2	0	n	n	2	0	n	n	ID 223	1	0	n	n	21	y	n	1	0	n	n	2
		1	3	y	y	2	y	n	0	1	n	n	2	6	n	n	2	3	y	n	2	3	n	n	2	0	n	n	2	5	n	n	2	0	n	n	ID 224	1	2	n	y	21	y	n	0	0	n	n	2
		2	1	y	n	0	n	n	0	0	n	n	2	2	n	n	2	0	n	n	0	0	n	n	2	0	n	n	0	1	n	n	0	0	n	n	ID 225	1	3	y	n	21	y	n	0	0	n	n	2
		0	2	y	n	3	n	n	0	0	n	n	2	3	n	n	2	4	n	n	2	3	n	n	0	0	n	n	2	4	n	y	2	3	n	y	ID 226	2	5	y	n	9	n	n	0	0	n	n	2
		1	1	n	n	0	n	n	0	0	n	n	2	0	n	n	2	0	n	n	2	0	n	n	2	0	n	n	2	0	n	n	2	0	n	n	ID 228	2	11	n	n	0	n	n	0	0	n	n	2
		1	1	y	n	1	n	n	2	0	n	n	2	5	n	n	2	7	n	n	1	0	n	n	2	0	n	n	2	5	n	n	0	0	n	n	ID 229	2	5	y	n	5	n	n	0	0	n	n	2
		1	3	n	n	3	n	n	2	0	n	n	1	3	n	n	2	1	y	n	2	0	n	n	2	0	n	n	2	0	n	n	2	0	n	n	ID 230	2	0	y	n	1	y	n	2	0	n	n	2
		1	0	n	n	0	n	n	2	0	n	n	2	2	n	n	2	0	n	n	2	7	y	y	0	0	n	n	2	0	n	n	0	0	n	n	ID 231	1	2	n	n	21	y	n	2	0	n	n	2
		2	13	y	n	3	n	n	0	0	n	n	1	0	n	n	2	4	y	n	2	0	n	n	0	0	n	n	2	3	n	n	1	0	n	n	ID 233	1	4	y	n	3	y	n	0	0	n	n	2
		2	6	n	y	1	y	n	0	0	n	n	2	3	n	y	2	0	n	n	0	0	n	n	2	3	n	n	2	0	n	n	2	4	n	n	ID 234	2	4	n	n	3	n	n	2	0	n	n	2
		1	2	n	n	0	n	n	0	0	n	n	2	3	n	n	2	0	n	n	2	0	n	n	1	0	n	n	0	0	n	n	0	0	n	n	ID 235	1	2	n	n	18	y	n	0	0	n	n	1
		1	1	y	n	2	n	n	0	0	n	n	2	3	n	n	2	0	n	n	2	0	n	n	2	0	n	n	2	0	n	n	0	0	n	n	ID 236	2	3	y	n	0	n	n	0	0	n	n	2
		1	0	n	n	0	n	n	2	0	n	n	1	3	y	n	1	0	n	n	2	1	n	n	1	0	n	n	2	0	n	n	1	0	n	n	ID 237	1	7	y	y	0	n	n	2	0	n	n	1
		1	3	n	n	3	n	n	2	0	n	n	2	3	n	n	2	0	n	n	1	0	n	n	2	0	n	n	0	0	n	n	2	0	n	n	ID 238	2	4	y	n	0	n	n	2	0	n	n	2
		1	5	n	n	3	n	y	2	11	y	n	2	3	n	n	2	23	y	y	1	2	y	n	2	2	y	y	2	6	y	n	1	6	y	n	ID 239	1	5	y	n	15	y	n	0	0	n	n	2
		0	1	n	n	0	n	n	0	0	n	n	2	0	n	n	2	0	n	n	2	0	n	n	0	0	n	n	0	0	n	n	2	0	n	n	ID 240	2	2	y	n	0	n	n	2	0	n	n	2
		1	0	n	n	0	n	n	2	0	n	n	2	3	n	n	2	0	n	n	2	0	n	n	2	0	n	n	2	0	n	n	2	0	n	n	ID 241	1	0	n	n	0	n	n	2	0	n	n	2
		1	0	n	n	2	n	n	2	3	y	n	2	3	n	n	2	1	n	n	0	0	n	n	0	0	n	n	0	0	n	n	2	0	n	n	ID 243	2	2	y	n	3	n	n	2	0	n	n	2
		2	3	y	n	1	y	n	2	0	n	n	2	0	n	n	2	20	n	n	2	0	n	n	2	3	n	n	2	0	n	n	2	0	n	n	ID 244	2	3	y	n	6	n	n	2	0	n	n	2
		0	0	n	n	0	n	n	0	0	n	n	2	3	n	n	2	5	n	n	0	0	n	n	2	0	n	n	2	1	n	n	0	0	n	n	ID 245	1	8	n	n	21	y	n	0	0	n	n	2
		1	2	y	y	0	n	n	0	0	n	n	2	3	n	n	1	0	n	n	0	0	n	n	1	0	n	n	2	0	n	n	1	0	n	n	ID 246	1	0	n	n	15	y	n	0	0	n	n	2
		2	11	y	n	2	n	y	2	10	n	y	2	4	y	n	2	8	y	n	0	1	n	n	2	8	y	n	2	10	n	n	2	10	n	n	ID 247	1	8	y	n	7	y	n	2	2	y	n	2
		1	3	y	n	2	y	n	2	0	n	n	2	5	y	n	2	1	n	n	1	0	n	n	2	0	n	n	2	0	n	n	2	0	n	n	ID 248	0	1	y	n	0	n	n	2	0	n	n	2
		1	1	n	n	0	n	n	2	0	n	n	2	3	n	n	2	0	n	n	2	0	n	n	2	0	n	n	2	0	n	n	2	0	n	n	ID 249	1	5	n	n	0	n	n	2	0	n	n	2
		2	5	y	n	0	n	n	1	0	n	n	2	2	y	n	2	0	n	n	2	0	n	n	1	0	n	n	2	0	n	n	2	0	n	n	ID 250	1	3	n	y	2	y	y	2	0	n	n	1
		1	3	n	n	0	n	n	2	0	n	n	2	5	y	n	2	1	n	n	2	0	n	n	2	0	n	n	2	0	n	n	2	0	n	n	ID 251	1	2	n	n	1	n	n	2	1	n	n	2
		1	4	n	n	1	n	n	2	0	n	n	2	5	y	n	2	3	n	n	2	0	n	n	2	0	n	n	2	0	n	n	2	0	n	n	ID 253	2	2	y	n	5	y	y	2	0	n	n	2
		1	1	n	n	0	n	n	2	0	n	n	2	3	y	n	2	5	n	n	0	0	n	n	2	0	n	n	1	1	n	n	2	0	n	n	ID 254	1	2	n	n	0	n	n	2	0	n	n	2
		1	0	n	n	1	n	n	0	0	n	n	2	6	y	n	2	0	n	n	2	2	n	n	0	0	n	n	0	0	n	n	2	0	n	n	ID 255	1	0	n	n	0	n	n	0	0	n	n	2
		2	0	n	n	0	n	n	0	0	n	n	2	3	y	n	2	2	n	n	2	0	n	n	2	0	n	n	0	0	n	n	2	0	n	n	ID 256	1	1	y	n	0	n	n	0	0	n	n	2
		1	3	n	n	0	n	n	0	0	n	n	2	3	y	n	2	3	n	n	2	0	n	n	2	1	n	n	1	1	n	n	2	0	n	n	ID 257	1	3	n	n	0	n	n	1	0	n	n	2
		2	18	n	n	0	n	n	2	0	n	n	2	2	y	n	2	0	n	n	2	0	n	n	2	0	n	n	2	0	n	n	1	0	n	n	ID 258	1	3	y	n	3	n	n	0	0	n	n	2
		1	1	n	n	0	n	n	1	0	n	n	2	1	y	n	1	0	n	n	1	0	n	n	2	0	n	n	0	0	n	n	1	0	n	n	ID 259	1	1	n	n	2	n	n	2	5	n	n	2
		1	1	n	n	1	n	n	2	0	n	n	2	2	y	n	2	0	n	n	1	0	n	n	2	0	n	n	2	0	n	n	2	0	n	n	ID 260	1	0	n	n	0	n	n	2	0	n	n	2
		2	1	n	y	0	n	n	2	0	n	n	2	2	y	n	1	0	n	n	0	0	n	n	1	0	n	n	2	2	n	n	2	0	n	n	ID 261	1	0	n	n	0	n	n	0	0	n	n	2
		1	11	n	n	1	n	n	1	2	n	n	2	2	n	n	2	3	n	y	1	2	n	y	2	0	n	n	1	1	n	n	1	0	n	n	ID 263	2	0	n	n	2	y	y	1	0	n	n	2
		1	0	n	n	0	n	n	0	0	n	n	1	4	n	n	1	0	n	n	1	0	n	n	0	0	n	n	0	0	n	n	1	0	n	n	ID 264	1	0	n	n	3	y	n	0	0	n	n	2
		1	3	n	n	4	n	n	2	0	n	n	2	3	n	n	2	0	n	n	2	0	n	n	2	0	n	n	2	0	n	n	2	0	n	n	ID 265	1	0	y	n	0	n	n	2	0	n	n	2
		2	3	n	n	1	n	n	0	0	n	n	2	1	n	n	1	0	n	n	0	0	n	n	1	0	n	n	2	0	n	n	1	0	n	n	ID 266	2	6	n	y	1	n	n	0	0	n	n	2
		2	42	y	y	2	n	n	2	7	n	n	2	7	n	y	2	3	n	n	2	5	n	n	2	0	n	n	2	1	y	n	2	0	n	n	ID 267	2	10	y	y	1	n	n	2	0	n	n	2
		2	3	n	n	0	n	n	1	0	n	n	2	2	y	n	2	2	n	n	2	0	n	n	0	0	n	n	0	0	n	n	2	0	n	n	ID 268	2	0	n	n	0	n	n	2	0	n	n	2
		2	3	y	n	3	n	n	2	0	n	n	2	5	y	n	2	0	n	n	0	0	n	n	2	0	n	n	2	0	n	n	2	0	n	n	ID 269	1	1	y	n	21	y	n	0	0	n	n	2
		0	3	n	n	3	n	n	0	0	n	n	2	1	y	n	2	3	n	n	0	0	n	n	2	1	n	n	2	1	n	n	0	0	n	n	ID 270	1	2	y	n	24	y	n	0	0	n	n	2
		2	0	n	n	1	y	n	0	0	n	n	2	1	y	n	2	4	n	n	0	0	n	n	2	0	n	n	0	0	n	n	0	0	n	n	ID 271	1	0	n	n	21	y	n	2	0	n	n	2
		2	7	y	y	2	n	n	0	0	n	n	2	5	y	n	2	2	n	n	0	0	n	n	0	0	n	n	2	1	n	n	0	0	n	n	ID 273
		1	0	n	n	0	n	n	2	1	n	n	2	2	y	n	2	0	n	n	1	0	n	n	2	0	n	n	2	0	n	n	1	0	n	n	ID 274	1	0	n	n	21	y	n	2	0	n	n	2
		1	0	n	n	2	n	n	1	0	n	n	1	0	n	n	1	0	n	n	1	0	n	n	0	0	n	n	0	0	n	n	1	0	n	n	ID 275	1	1	n	n	21	y	n	0	0	n	n	2
		2	21	y	y	0	n	n	0	0	n	n	1	1	y	n	2	0	n	n	1	0	n	n	0	0	n	n	0	0	n	n	2	0	n	n	ID 276	2	4	y	n	21	y	n	0	0	n	n	0
		2	2	n	n	0	n	n	2	0	n	n	2	1	y	n	2	5	n	n	1	0	n	n	2	0	n	n	2	2	y	n	2	0	n	n	ID 277	1	0	n	n	21	y	n	2	0	n	n	2
		2	3	n	n	0	n	n	2	0	n	n	2	1	y	n	2	0	n	n	2	0	n	n	1	0	n	n	2	0	n	n	1	0	n	n	ID 278	1	0	n	n	21	y	n	2	0	n	n	2
		1	0	n	n	0	n	n	2	3	n	n	2	1	y	n	2	6	y	y	2	0	n	n	2	1	n	n	2	2	y	n	2	0	n	n	ID 279	0	0	n	n	21	y	n	2	1	n	n	2
		1	2	n	n	0	n	n	2	0	n	n	2	1	y	n	2	0	n	n	2	0	n	n	2	0	n	n	1	0	n	n	1	0	n	n	ID 280	2	21	n	y	21	y	n	2	0	n	n	2
		2	2	n	n	0	n	n	0	0	n	n	2	1	y	n	2	2	n	n	0	0	n	n	2	0	n	n	1	0	n	n	2	0	n	n	ID 281	1	7	n	n	22	y	n	2	0	n	n	2
		2	10	y	n	10	y	n	1	5	y	n	1	5	y	n	1	4	y	y	1	3	n	y	2	1	y	y	0	0	n	n	2	6	n	n	ID 283
		1	1	n	n	0	n	n	1	1	n	n	2	1	y	n	2	1	y	n	2	0	n	n	2	0	n	n	2	0	n	n	2	0	n	n	ID 284	1	0	n	n	21	y	n	2	0	n	n	2
		1	0	n	n	0	n	n	1	0	n	n	2	0	n	n	2	0	n	n	0	0	n	n	2	1	n	n	1	0	n	n	0	0	n	n	ID 285	0	0	n	n	21	y	n	2	1	n	n	2
		2	21	y	y	0	n	n	0	0	n	n	2	2	y	n	2	3	n	n	2	7	y	y	0	0	n	n	2	7	y	y	2	0	n	n	ID 286	2	5	y	n	15	y	n	2	0	n	n	2
		2	1	n	n	0	n	n	2	2	n	n	2	1	n	n	2	3	n	n	2	1	n	n	2	1	y	n	2	1	n	n	2	0	n	n	ID 287	2	3	n	n	21	y	n	2	0	n	n	2
		1	1	y	n	0	n	n	1	0	n	n	2	1	y	n	2	1	n	n	2	0	n	n	2	0	n	n	2	0	n	n	0	0	n	n	ID 288	0	4	y	y	15	y	n	0	0	n	n	2
		1	0	n	n	0	n	n	2	0	n	n	2	1	y	n	2	0	n	n	2	0	n	n	2	0	n	n	2	0	n	n	2	0	n	n	ID 289	1	5	n	n	21	y	n	2	0	n	n	2
		1	2	y	y	3	n	n	1	1	n	n	1	0	n	n	2	4	n	n	2	0	n	n	2	3	n	n	2	0	n	n	2	2	n	n	ID 290	1	3	n	n	0	n	n	2	5	n	n	2
		1	2	n	n	4	y	n	2	5	n	y	2	5	n	n	2	4	n	n	0	0	n	n	2	2	n	y	2	1	n	y	0	1	n	n	ID 291	2	3	y	n	3	y	n	0	0	n	n	2
		1	0	n	n	0	n	n	2	0	n	n	2	3	y	n	0	0	n	n	0	0	n	n	2	0	n	n	2	0	n	n	2	0	n	n	ID 293	1	1	y	n	0	y	n	1	0	n	n	2
		2	4	n	n	0	n	n	2	0	n	n	2	0	n	n	2	0	y	n	2	0	n	n	2	0	n	n	2	0	n	n	2	0	n	n	ID 294	2	0	n	n	21	y	n	2	0	n	n	2
		1	4	n	n	3	n	n	2	0	n	n	2	6	y	n	2	0	n	n	2	0	n	n	1	0	n	n	2	0	n	n	1	0	n	n	ID 295	1	3	y	y	21	y	y	2	0	n	n	2
		2	4	y	n	1	n	n	2	0	n	n	2	4	n	n	2	0	n	n	2	0	n	n	2	0	n	n	2	0	n	n	2	1	n	n	ID 296	2	5	n	n	3	n	n	2	0	n	n	2
		1	4	n	n	0	n	n	0	0	n	n	2	9	y	y	2	2	n	n	2	0	n	n	2	0	n	n	2	2	n	n	2	0	n	n	ID 297	2	14	n	n	0	n	n	0	0	n	n	2
																																					ID 298	2	21	n	n	21	y	n	1	0	n	n	2
		2	16	n	n	0	n	n	0	0	n	n	2	0	n	n	2	0	n	n	0	0	n	n	0	0	n	n	0	0	n	n	0	0	n	n	ID 299	1	4	n	n	21	y	n	0	0	n	n	2
		2	18	n	y	0	n	n	1	0	n	n	2	0	y	n	1	0	n	n	1	0	n	n	2	0	n	n	2	0	n	n	2	0	n	n	ID 300	1	0	n	n	3	y	n	0	0	n	n	2
		2	2	n	n	0	n	n	2	0	n	n	2	1	n	n	2	0	n	n	2	1	n	n	2	0	n	n	2	1	n	n	2	0	n	n	ID 301	2	14	y	n	21	y	n	2	0	n	n	2
		1	0	n	n	0	n	n	0	0	n	n	2	0	n	n	2	0	n	n	2	0	n	n	2	0	n	n	1	0	n	n	2	0	n	n	ID 303	1	0	n	n	0	n	n	2	0	n	n	2
		2	5	n	y	1	n	n	2	0	y	n	2	0	y	n	2	1	n	n	2	1	n	n	2	1	n	n	2	2	n	n	2	2	n	n	ID 304	2	1	y	n	1	y	y	2	1	n	n	2
		2	0	n	n	0	y	n	2	0	n	n	2	0	n	n	2	0	n	n	1	0	n	n	2	0	n	n	2	0	n	n	2	0	n	n	ID 305	1	0	n	n	21	y	n	1	0	n	n	2
		2	1	n	n	0	n	n	2	2	n	n	2	0	n	n	2	4	n	n	2	0	n	n	2	0	n	n	2	0	n	n	2	0	n	n	ID 306	2	2	n	n	4	y	n	2	0	n	n	2
		1	2	n	n	1	n	n	2	0	n	n	2	0	n	n	2	0	y	n	2	0	n	n	2	0	n	n	2	0	n	n	2	0	n	n	ID 307	2	2	n	n	1	y	n	0	0	n	n	2
		1	10	y	n	1	n	n	0	0	n	n	2	8	y	n	2	0	n	n	2	2	n	n	2	0	n	n	2	0	n	n	0	0	n	n	ID 308	2	7	n	n	7	y	n	2	0	n	n	2
		1	0	n	n	1	n	n	0	0	n	n	2	3	y	n	2	1	n	n	2	0	n	n	2	0	n	n	2	0	n	n	1	0	n	n	ID 309	2	0	n	n	27	y	n	0	0	n	n	2
		1	1	n	n	1	n	n	2	0	n	n	2	5	y	n	2	2	n	n	2	0	n	n	2	0	n	n	1	0	n	n	2	0	n	n	ID 310	2	0	n	n	7	y	n	2	0	n	n	2
		2	2	n	n	1	n	n	2	0	n	n	2	7	y	n	2	7	n	y	2	3	y	n	2	0	n	n	2	3	y	n	2	0	n	n	ID 313	1	1	n	n	1	n	n	0	0	n	n	2
		2	0	n	n	0	n	n	1	0	n	n	2	5	y	n	2	0	n	n	2	0	n	n	1	0	n	n	2	0	n	n	2	0	n	n	ID 314	1	0	n	n	21	y	n	2	0	n	n	2
		1	14	y	n	0	n	n	1	0	n	n	2	3	y	n	2	0	n	n	1	0	n	n	2	1	n	n	1	1	n	n	2	0	n	n	ID 315	1	3	y	n	3	y	n	1	0	n	n	1
		1	5	y	n	1	n	n	2	0	n	n	2	3	y	n	2	7	y	n	2	0	n	n	2	1	n	n	2	1	n	n	2	0	n	n	ID 316	2	7	y	y	1	n	n	2	3	n	n	2
		1	4	n	n	0	n	n	2	0	n	n	2	3	y	n	1	1	n	n	1	0	n	n	2	2	n	n	1	0	n	n	2	5	n	n	ID 317	1	0	n	n	0	n	n	2	0	n	n	2
		1	7	n	n	1	y	n	0	0	n	n	2	0	n	n	2	0	n	n	0	0	n	n	1	0	n	n	0	0	n	n	0	0	n	n	ID 318	2	2	n	y	3	n	n	0	0	n	n	2
		2	10	y	y	1	n	n	2	0	n	n	2	8	y	n	2	0	n	n	2	0	n	n	2	5	n	n	1	0	n	n	2	0	n	n	ID 319	2	3	y	n	15	y	n	2	0	n	n	2
		1	1	n	n	2	n	n	0	0	n	n	2	2	n	n	2	0	n	n	2	1	n	n	0	0	n	n	0	1	n	y	2	0	n	n	ID 320	1	0	n	n	2	n	n	0	0	n	n	2
		1	0	n	n	2	n	n	1	0	n	n	2	3	y	n	2	1	n	n	2	1	n	n	2	0	n	n	2	3	n	y	2	0	n	n	ID 321	1	3	n	y	1	n	n	2	0	n	n	2
		1	21	n	n	0	n	n	0	0	n	n	2	3	y	n	2	0	n	n	0	0	n	n	2	0	n	n	0	0	n	n	2	0	n	n	ID 323	2	5	y	n	3	y	n	1	0	n	n	2
		1	5	n	n	2	n	n	0	0	n	n	2	6	y	n	2	0	y	n	1	0	n	n	0	0	n	n	0	0	n	n	2	0	n	n	ID 324	1	0	n	n	21	n	n	0	0	n	n	2
		2	2	n	n	3	n	n	2	0	n	n	2	4	n	n	2	0	n	n	2	0	n	n	2	1	n	n	0	0	n	n	2	0	n	n	ID 325	2	2	n	n	5	y	n	0	0	n	n	2
		1	14	n	n	3	n	n	0	0	n	n	2	3	y	n	2	0	n	n	2	0	n	n	2	0	n	n	2	0	n	n	2	0	n	n	ID 326	2	3	n	n	21	y	n	0	0	n	n	2
		1	4	n	n	0	n	n	0	0	n	n	2	4	y	n	2	2	y	n	2	3	n	n	0	1	n	n	0	0	n	n	2	0	n	n	ID 327	1	3	n	n	21	y	n	0	0	n	n	2
		2	28	y	n	0	n	n	0	0	n	n	2	0	y	n	2	0	y	n	0	0	n	n	0	0	n	n	1	0	n	y	2	0	n	n	ID 328	2	11	y	n	4	y	n	0	0	n	n	2
		2	3	n	n	1	n	n	0	0	n	n	2	1	n	n	2	0	n	n	2	0	n	n	0	0	n	n	2	0	n	n	2	0	n	n	ID 329	1	1	y	n	2	n	n	0	0	n	n	1
		1	1	y	n	1	y	n	2	0	n	n	2	5	y	n	2	1	n	n	2	0	n	n	2	0	n	n	2	0	n	n	1	0	n	n	ID 330	1	3	n	n	21	y	n	1	0	n	n	2
																																					ID 331	2	2	y	n	21	y	n	0	0	n	n	2
		1	0	n	n	0	n	n	1	0	n	n	1	0	y	n	1	0	n	n	0	0	n	n	1	0	n	n	2	0	n	n	1	0	n	n	ID 333	1	1	n	n	0	n	n	1	0	n	n	2
		1	0	n	n	0	n	n	0	0	n	n	1	0	y	n	2	1	n	n	0	0	n	n	2	0	n	n	0	0	n	n	1	0	n	n	ID 334	0	2	y	n	21	y	n	0	0	n	n	1
		1	5	y	n	0	n	n	1	0	n	n	2	5	n	n	2	3	n	n	1	0	n	n	2	0	n	n	1	0	n	n	2	0	n	n	ID 335	2	1	n	n	14	n	n	0	0	n	n	2
		2	2	n	n	2	n	n	1	0	n	n	2	2	n	n	2	0	n	n	2	0	n	n	0	0	n	n	2	0	n	n	2	0	n	n	ID 336	2	0	y	n	2	y	n	0	0	n	n	2
		2	3	y	n	0	n	n	2	0	n	n	2	1	n	n	2	0	n	n	2	0	n	n	2	0	n	n	2	0	n	n	2	0	n	n	ID 337	2	0	n	n	21	y	n	2	0	n	n	2
		1	10	y	n	3	n	n	0	0	n	n	2	2	n	n	2	0	n	n	0	0	n	n	2	0	n	n	0	0	n	n	1	0	n	n	ID 338	2	0	n	n	1	y	n	2	0	n	n	2
		1	0	n	n	0	n	n	0	0	n	n	2	1	n	n	2	0	n	n	2	0	n	n	2	1	n	n	2	0	n	n	2	0	n	n	ID 339	2	0	n	n	21	y	n	1	0	n	n	2
		1	0	n	n	0	n	n	2	0	n	n	2	2	n	n	2	0	n	n	2	0	n	n	2	0	n	n	2	0	n	n	1	0	n	n	ID 340	1	0	n	n	21	y	n	2	0	n	n	2
		1	2	n	y	0	n	n	2	0	n	n	2	2	n	n	2	3	n	y	2	0	n	n	1	0	n	n	0	0	n	n	2	0	n	n	ID 341	2	3	y	n	0	n	n	2	0	n	n	2
		2	8	n	n	0	n	n	2	6	n	n	2	1	n	n	2	3	n	n	2	0	n	n	2	3	n	n	2	0	n	n	2	0	n	n	ID 343	2	0	n	n	19	y	n	2	0	n	n	2
		1	3	n	n	0	n	n	1	0	n	n	2	2	y	n	2	1	n	n	2	2	n	n	2	0	n	n	1	0	n	n	2	0	n	n	ID 344	2	4	n	n	21	y	n	1	0	n	n	2
		1	5	y	y	0	n	n	0	0	n	n	2	2	y	n	1	1	n	n	0	0	n	n	0	0	n	n	2	1	y	n	2	6	n	n	ID 345	2	2	n	n	0	n	n	0	0	n	n	2
		2	6	n	n	3	n	n	2	0	n	n	2	7	y	n	2	0	n	n	2	0	n	n	2	0	n	n	0	0	n	n	0	0	n	n	ID 346	1	4	y	n	24	y	n	0	0	n	n	2
		1	4	n	n	0	n	n	2	0	n	n	2	1	n	n	2	0	n	n	2	0	n	n	2	1	n	n	2	1	n	n	2	0	n	n	ID 347	1	1	n	n	21	y	n	0	0	n	n	2
		1	1	n	n	1	n	n	2	0	n	n	2	0	n	n	2	0	n	n	2	0	n	n	2	0	n	n	2	0	n	n	2	0	n	n	ID 348	1	1	n	n	0	n	n	1	0	n	n	2
		1	4	y	n	1	n	n	1	0	n	n	2	2	n	n	2	1	n	n	0	0	n	n	0	0	n	n	1	0	n	n	2	0	n	n	ID 349	2	2	n	n	15	y	n	0	0	n	n	2
		1	4	n	n	1	n	n	1	0	n	n	1	0	n	n	1	0	n	n	0	0	n	n	0	0	n	n	1	0	n	n	1	0	n	n	ID 350	2	3	y	y	3	y	n	0	0	n	n	2
		2	12	y	n	0	n	n	2	0	n	n	2	2	n	n	2	0	n	n	2	0	n	n	2	0	n	n	2	0	n	n	2	0	n	n	ID 351	2	3	y	n	1	n	n	2	3	n	n	2
		1	14	y	n	0	n	n	1	0	n	n	2	0	n	n	2	2	n	n	2	1	n	n	1	0	n	n	2	0	n	n	1	0	n	n	ID 353	2	2	y	n	15	y	n	1	0	n	n	2
		2	1	n	n	0	n	n	0	0	n	n	2	1	n	n	1	2	n	n	2	0	n	n	0	0	n	n	0	0	n	n	2	0	n	n	ID 354	1	2	n	n	21	y	n	0	0	n	n	2
		1	2	n	n	0	n	n	2	0	n	n	2	2	n	n	2	0	n	n	0	0	n	n	2	0	n	n	2	0	n	n	2	0	n	n	ID 355	2	1	n	n	1	n	n	2	0	n	n	2
		2	4	y	n	1	n	n	2	2	n	n	2	4	n	y	2	2	y	n	2	0	n	n	2	1	n	n	2	1	n	n	0	0	n	n	ID 356	2	6	y	n	21	y	n	0	4	n	n	2
		2	6	n	n	1	y	n	2	0	n	n	2	6	n	n	2	0	n	n	2	0	n	n	2	0	n	n	2	0	n	n	2	0	n	n	ID 357	1	14	y	n	21	y	n	2	0	n	n	2
		1	3	y	n	0	n	n	2	0	n	n	2	0	n	n	2	2	y	n	0	1	n	n	2	0	n	n	2	0	n	n	0	0	n	n	ID 358	2	0	n	n	7	y	n	2	1	n	n	2
		2	2	n	n	2	y	y	2	1	n	n	2	3	y	n	2	2	n	n	2	0	n	n	1	0	n	n	2	0	n	n	1	0	n	n	ID 359	1	2	n	n	3	n	n	0	0	n	n	2
		1	1	y	n	0	n	n	0	0	n	n	2	1	n	n	2	3	n	n	2	0	n	n	2	1	n	n	2	0	n	n	2	0	n	n	ID 360	2	11	n	n	1	n	n	2	1	n	n	2
		2	5	n	n	0	n	n	2	0	n	n	2	3	n	n	2	3	y	n	2	0	n	n	2	0	n	n	2	0	n	n	0	0	n	n	ID 361	2	3	y	n	3	y	n	2	0	n	n	2
		1	3	y	n	3	n	n	1	0	n	n	2	3	n	n	1	0	n	n	1	0	n	n	2	0	n	n	2	0	n	n	2	0	n	n	ID 363	1	0	n	n	18	y	n	0	0	n	n	2
		1	0	n	n	0	n	n	2	0	n	n	2	2	n	n	2	0	n	n	2	1	n	n	1	0	n	n	2	2	n	n	2	2	n	n	ID 364	2	5	y	y	14	y	y	2	0	n	n	2
		1	0	n	n	0	n	n	0	0	n	n	2	5	y	n	2	0	n	n	2	0	n	n	0	0	n	n	2	0	n	n	1	0	n	n	ID 365	2	0	n	n	1	n	n	2	0	n	n	2
		1	3	n	n	0	n	n	2	2	n	n	2	0	n	n	2	3	n	n	2	3	n	n	2	0	n	n	0	0	n	n	0	0	n	n	ID 366	2	2	n	n	0	n	n	2	0	n	n	2
		1	3	y	y	0	y	n	2	2	n	n	2	2	n	n	2	4	n	n	2	1	n	n	2	5	n	y	2	5	y	n	0	0	n	n	ID 368	1	1	n	n	2	n	n	2	1	n	n	2
		1	4	y	y	0	n	n	0	0	n	n	2	4	n	n	2	0	n	n	0	0	n	n	0	0	n	n	1	1	n	n	0	0	n	n	ID 369	2	7	y	n	0	n	n	2	0	n	n	2
		1	0	n	n	0	n	n	2	1	n	n	2	3	n	n	2	5	n	n	2	0	n	n	2	0	n	n	2	0	n	n	0	0	n	n	ID 370	2	7	y	n	0	n	n	1	4	n	n	2
		1	0	n	n	0	n	n	2	0	n	n	2	5	y	n	2	3	n	n	2	0	n	n	2	0	n	n	2	1	y	n	2	0	n	n	ID 371	2	1	y	n	0	n	n	2	0	n	n	2
		1	3	n	n	1	n	n	2	0	n	n	2	3	n	n	2	2	n	n	0	0	n	n	0	0	n	n	0	0	n	n	0	0	n	n	ID 373	1	0	n	n	2	n	n	1	0	n	n	2
		1	1	n	n	2	n	n	0	0	n	n	2	3	n	n	2	1	n	n	1	0	n	n	1	0	n	n	0	0	n	n	2	0	n	n	ID 374	1	4	y	n	1	y	n	0	0	n	n	2
		1	0	n	n	1	n	n	1	0	n	n	2	4	y	n	2	0	n	n	2	0	n	n	1	0	n	n	2	0	n	n	2	0	n	n	ID 375	2	1	n	n	0	n	n	1	0	n	n	2
		1	0	n	n	1	n	n	2	0	n	n	2	5	n	n	2	0	n	n	1	0	n	n	2	0	n	n	2	0	n	n	2	0	n	n	ID 376	1	1	n	n	0	n	n	1	0	n	n	2
		1	2	n	n	1	y	n	1	1	n	n	1	2	y	n	2	2	n	n	2	5	n	n	0	1	n	n	2	2	y	y	2	2	n	n	ID 377	2	0	n	y	3	y	n	2	1	n	n	2
		1	3	n	n	1	n	n	0	0	n	n	2	0	n	n	2	3	n	n	2	0	n	n	2	0	n	n	2	0	n	n	0	0	n	n	ID 378	2	2	n	n	3	n	n	2	1	n	n	2
		1	0	n	n	1	n	n	0	0	n	n	2	0	n	n	2	0	n	n	0	0	n	n	2	0	n	n	2	0	n	n	2	0	n	n	ID 379	1	0	n	n	21	y	n	2	0	n	n	2
		1	3	n	n	1	n	n	2	0	n	n	2	0	n	n	2	0	n	n	2	0	n	n	2	0	n	n	1	0	n	n	2	0	n	n	ID 380	2	2	n	n	2	n	n	2	0	n	n	2
		1	2	n	n	3	y	y	2	5	n	n	2	4	y	y	2	3	y	n	0	0	n	n	0	0	n	n	2	3	n	n	0	0	n	n	ID 381	1	1	n	y	15	y	y	2	3	y	y	1
		1	1	n	n	1	n	n	2	0	n	n	2	4	y	n	2	0	n	n	0	0	n	n	2	0	n	n	2	0	n	n	0	0	n	n	ID 383	1	3	n	n	2	n	n	2	0	n	n	0
		1	4	n	n	3	n	n	2	0	n	n	2	6	n	n	2	3	n	n	2	3	y	n	2	0	n	n	2	0	n	n	0	0	n	n	ID 384	1	0	n	n	8	n	n	2	0	n	n	2
		1	6	n	n	0	n	n	2	1	n	n	2	6	n	n	2	0	n	n	2	0	n	n	2	0	n	n	2	0	n	n	2	0	n	n	ID 385	1	1	n	n	2	n	n	0	0	n	n	2
		1	2	n	n	0	n	n	0	0	n	n	2	3	n	n	2	0	n	n	1	0	n	n	1	0	n	n	1	0	n	n	2	0	n	n	ID 386	1	1	n	n	2	n	n	0	0	n	n	2
		2	10	y	n	0	n	n	0	0	n	n	2	3	n	n	2	4	y	n	2	0	n	n	0	0	n	n	2	2	n	n	0	0	n	n	ID 387	2	4	n	n	2	y	n	0	0	n	n	2
		1	3	n	n	1	n	n	2	0	n	n	2	3	n	n	2	0	n	n	2	0	n	n	2	0	n	n	2	0	n	n	2	0	n	n	ID 388	0	0	n	n	2	y	n	0	0	n	n	2
		1	2	n	n	2	y	n	0	0	n	n	2	0	n	n	2	0	n	n	0	0	n	n	2	0	n	n	2	0	n	n	0	0	n	n	ID 389	2	1	n	n	0	n	n	2	0	n	n	2
		1	2	n	n	1	n	n	2	0	n	n	2	3	n	n	2	0	n	n	0	0	n	n	2	0	n	n	0	0	n	n	2	0	n	n	ID 390	1	0	n	n	0	n	n	2	0	n	n	2
		1	2	n	n	0	n	n	0	0	n	n	2	1	n	n	2	0	n	n	0	0	n	n	0	0	n	n	2	0	n	n	2	0	n	n	ID 391	1	2	n	n	3	y	n	1	0	n	n	2
		2	1	y	n	2	n	n	0	0	n	n	2	3	n	n	2	4	y	n	2	2	n	n	2	1	y	n	2	0	n	n	2	3	n	n	ID 393	2	8	n	n	0	n	n	0	0	n	n	2
		1	3	y	n	0	n	n	2	0	n	n	2	3	n	n	2	0	n	n	2	3	n	n	2	0	n	n	2	0	n	n	1	0	n	n	ID 394	1	0	y	n	0	n	n	0	0	n	n	2
		1	2	n	y	0	n	n	1	0	n	n	2	4	n	n	2	0	n	n	2	0	n	n	2	0	n	n	2	0	n	n	2	0	n	n	ID 395	1	2	y	n	0	n	n	0	0	n	n	2
		2	0	n	n	1	n	n	2	0	n	n	2	2	n	n	0	0	n	n	0	0	n	n	2	2	n	n	0	0	n	n	2	1	n	n	ID 397	2	7	n	y	21	y	n	2	0	n	n	2
		1	0	n	n	0	n	n	2	0	n	n	2	0	n	n	0	0	n	n	0	0	n	n	2	0	n	n	0	0	n	n	2	0	n	n	ID 398	2	0	n	n	7	y	n	0	0	n	n	2
		2	0	n	n	0	n	n	2	0	n	n	2	1	n	n	2	0	n	n	2	0	n	n	2	0	n	n	2	0	n	n	2	0	n	n	ID 399	2	0	n	n	21	y	n	2	0	n	n	2
		2	12	n	n	0	n	n	0	0	n	n	2	0	n	n	2	2	y	n	2	0	n	n	2	0	n	n	2	0	n	n	1	0	n	n	ID 400	2	5	y	n	3	n	n	2	0	n	n	2
		2	5	y	y	2	y	y	2	0	n	n	2	3	y	y	2	0	n	n	2	0	n	n	0	0	n	n	2	1	n	n	2	0	n	n	ID 401	2	7	y	n	2	n	n	2	1	n	n	2
		1	2	n	y	0	n	n	2	0	n	n	2	3	n	n	2	3	y	y	2	2	n	n	2	0	n	n	0	0	n	n	2	0	n	n	ID 403	1	3	n	n	21	y	n	1	0	n	n	2
		2	6	n	n	0	n	n	0	0	n	n	2	5	n	n	2	3	n	n	2	2	n	n	2	0	n	n	0	0	n	n	2	0	n	n	ID 404	2	3	n	n	1	n	n	0	0	n	n	2
		1	2	n	y	0	n	n	0	0	n	n	2	3	n	n	2	2	n	n	2	0	n	n	2	0	n	n	2	0	n	n	0	0	n	n	ID 405	2	2	n	n	1	n	y	0	0	n	n	2
		2	5	y	y	1	n	n	2	1	n	n	2	4	n	n	2	5	y	n	2	4	n	n	0	0	n	n	0	0	n	n	2	0	n	n	ID 406	2	1	y	n	2	y	n	2	1	n	n	2
		1	0	n	n	0	n	n	2	0	n	n	2	3	n	n	2	0	n	n	2	2	y	n	2	0	n	n	2	0	n	n	2	0	n	n	ID 407	2	1	n	n	5	y	n	2	0	n	n	2
		1	5	n	n	0	n	n	0	0	n	n	2	5	n	n	2	0	n	n	1	0	n	n	0	0	n	n	2	0	n	n	0	0	n	n	ID 408	1	1	n	n	15	n	n	0	0	n	n	2
		2	4	y	y	3	n	y	2	2	n	n	2	5	y	n	2	0	n	n	2	2	n	n	2	2	n	n	2	2	n	n	2	1	y	n	ID 409	2	3	y	y	5	y	y	1	0	n	n	2
																																					ID 410	2	0	n	n	0	n	n	2	0	n	n	2
		1	0	n	n	0	n	n	2	0	n	n	2	3	n	n	2	0	n	n	2	0	n	n	2	0	n	n	2	0	n	n	2	0	n	n	ID 411	2	0	n	n	15	y	n	2	0	n	n	2
		2	21	y	y	0	n	n	2	0	n	n	2	3	n	n	2	4	y	y	2	3	n	n	2	4	n	n	2	2	n	n	2	0	n	n	ID 413	2	5	y	n	0	n	n	2	0	n	n	2
		1	3	n	n	4	n	n	2	0	n	y	2	2	y	n	2	0	y	y	2	0	n	n	2	2	y	n	0	0	n	n	0	0	y	n	ID 414	2	3	y	n	3	y	n	0	0	n	n	2
		1	2	n	n	0	n	n	2	0	n	n	2	3	n	n	2	0	n	n	2	0	n	n	0	0	n	n	2	0	n	n	2	0	n	n	ID 415	2	3	y	n	21	y	y	1	0	n	n	2
		2	14	y	y	2	y	n	2	4	n	n	2	4	n	n	2	3	n	n	2	0	n	n	2	1	n	n	2	7	y	n	2	0	n	n	ID 416	2	7	y	n	3	y	n	2	5	n	n	2
		1	3	n	n	0	n	n	2	0	n	n	2	3	n	n	2	1	n	n	2	0	n	n	2	1	n	n	2	0	n	n	2	0	n	n	ID 417	1	3	y	n	0	n	n	1	0	n	n	2
		2	1	y	n	0	n	n	2	2	n	n	2	2	n	n	2	12	n	n	0	0	n	n	2	3	n	n	2	0	n	n	2	1	n	n	ID 418	2	5	n	y	3	n	y	2	0	n	n	2
		1	5	n	n	0	n	n	2	0	n	n	2	9	y	n	2	2	y	n	2	0	n	n	2	2	n	n	0	0	n	n	2	2	n	n	ID 419	2	14	y	n	21	y	n	2	0	n	n	2
		1	3	y	n	1	n	y	2	0	n	n	2	0	n	n	2	0	n	n	1	3	n	n	2	0	n	n	2	0	n	n	2	0	n	n	ID 420	2	6	y	n	0	y	n	2	0	n	n	1
		1	1	y	n	1	y	n	2	0	n	n	2	3	n	n	2	1	n	n	2	0	n	n	2	0	n	n	2	0	n	n	0	0	n	n	ID 421	2	1	y	n	0	n	n	2	0	n	n	2
		2	7	y	n	6	y	n	2	0	n	n	2	0	n	n	0	0	n	n	2	7	n	n	2	0	n	n	0	0	n	n	2	7	n	n	ID 423	2	7	y	n	2	y	n	2	0	n	n	2
		0	0	n	n	0	n	n	2	0	n	n	2	5	n	n	2	0	n	n	2	0	n	n	2	0	n	n	2	0	n	n	1	0	n	n	ID 424	2	1	n	n	0	n	n	2	0	n	n	2
		1	10	n	n	1	n	n	0	0	n	n	2	3	n	n	2	5	n	n	2	0	n	n	2	0	n	n	2	0	n	n	2	0	n	n	ID 425	2	7	y	n	5	y	n	2	0	n	n	2
		2	0	y	n	0	n	n	0	0	n	n	2	3	y	n	2	3	n	n	2	0	n	n	1	0	n	n	1	0	n	n	2	0	n	n	ID 426	2	5	y	n	3	y	n	2	5	n	n	2
		2	21	y	n	2	y	n	0	0	n	n	2	8	n	n	2	2	n	n	2	5	y	n	2	6	y	y	2	0	n	n	2	0	n	n	ID 427	1	2	n	n	7	y	y	2	0	n	n	2
																																					ID 428	2	3	y	n	7	y	y	2	2	n	n	2
		2	3	n	n	0	n	n	1	0	n	n	2	0	y	n	2	0	n	n	2	0	n	n	2	0	n	n	2	0	n	n	1	0	n	n	ID 429	2	0	n	n	21	y	y	2	0	n	n	2
		1	5	n	n	2	n	n	2	0	n	n	2	2	y	n	2	3	n	y	0	0	n	n	2	3	n	n	2	3	y	n	2	2	y	y	ID 430	2	7	y	y	2	y	y	2	0	n	n	2
		1	4	n	n	4	n	n	2	0	n	n	2	5	n	n	2	0	n	n	2	1	y	n	0	0	n	n	2	7	y	y	0	0	n	n	ID 431	2	10	y	y	2	n	y	2	0	n	n	2
		2	1	y	n	1	n	n	2	0	n	n	2	3	n	n	2	0	n	n	2	0	n	n	2	0	n	n	2	0	n	n	2	0	n	n	ID 433	2	0	n	n	21	y	y	2	0	n	n	2
		1	5	n	n	3	y	n	2	0	n	n	2	3	n	n	2	4	n	n	2	0	n	n	2	0	n	n	2	1	n	n	0	0	n	n	ID 434
		2	0	n	n	0	n	n	0	0	n	n	2	3	n	n	2	1	n	n	2	0	n	n	2	0	n	n	0	0	n	n	2	0	n	n	ID 435	2	14	y	n	21	y	n	2	1	n	n	2
		1	2	n	n	0	n	n	2	0	n	n	2	2	n	n	2	0	n	n	2	1	n	n	2	0	n	n	2	0	n	n	2	0	n	n	ID 436	2	0	n	n	21	y	y	1	0	n	n	2
		1	1	y	n	0	n	n	1	0	n	n	2	3	n	n	2	2	n	n	2	0	n	n	2	1	n	n	2	0	n	n	0	0	n	n	ID 437	1	0	y	n	21	y	y	0	0	n	n	1
		1	5	n	n	2	n	n	2	0	n	n	2	3	n	n	2	2	n	n	0	0	n	n	2	0	n	n	2	0	n	n	0	0	n	n	ID 438	1	2	n	n	21	y	y	2	0	n	n	2
		2	5	y	y	2	n	n	2	0	n	n	2	3	y	n	2	2	n	n	2	0	n	n	2	0	n	n	2	0	n	n	2	0	n	n	ID 439	2	3	n	n	7	y	y	1	0	n	n	2
		2	5	n	n	0	n	n	2	0	n	n	2	6	y	n	2	15	n	n	2	0	n	n	2	0	n	n	0	0	n	n	2	0	n	n	ID 440	2	1	n	n	15	y	n	2	0	n	n	2
		1	15	n	n	0	n	n	2	1	n	n	2	2	n	n	2	1	n	n	2	0	n	n	2	0	n	n	2	1	n	n	2	0	n	n	ID 441	1	5	y	y	5	y	n	1	0	n	n	2
		1	2	n	n	1	n	n	2	0	n	n	2	2	n	n	1	0	n	n	2	0	n	n	0	0	n	n	2	1	n	n	0	0	n	n	ID 443	1	1	n	n	22	y	n	2	0	n	n	2
		2	2	n	n	2	n	n	2	0	n	n	2	4	y	n	2	0	n	n	1	0	n	n	0	0	n	n	0	0	n	n	2	0	n	n	ID 444	1	0	n	n	21	y	n	0	0	n	n	2
		2	4	y	y	2	n	n	0	0	n	n	2	7	y	y	0	0	n	n	0	0	n	n	2	2	n	n	0	0	n	n	0	0	n	n	ID 445	1	0	n	n	21	y	n	0	0	n	n	2
		1	3	n	n	0	n	n	0	0	n	n	2	3	y	n	2	2	y	n	0	0	n	n	2	1	n	n	0	0	n	n	2	2	n	n	ID 446	1	3	y	n	0	n	n	0	0	n	n	2
		1	0	y	n	0	y	n	1	0	n	n	2	3	n	n	2	0	n	n	2	0	n	n	0	0	n	n	0	0	n	n	1	0	n	n	ID 447	1	0	n	n	1	y	n	0	0	n	n	2
		1	1	y	n	0	n	n	1	0	n	n	2	3	n	n	2	1	n	n	1	0	n	n	2	0	n	n	0	0	n	n	2	0	n	n	ID 448	2	4	n	n	15	y	n	0	0	n	n	2
		1	6	y	n	0	n	n	2	0	n	n	2	4	y	n	2	0	n	n	2	0	n	n	2	0	n	n	0	0	n	n	0	0	n	n	ID 449	2	6	y	n	0	n	n	0	0	n	n	2
		1	0	n	n	0	n	n	2	2	n	n	2	4	n	n	2	5	n	n	2	2	y	n	0	0	n	n	2	0	n	n	0	0	n	n	ID 450
		1	6	y	n	5	n	n	1	0	n	n	2	3	y	n	2	0	n	n	1	0	n	n	2	0	n	n	2	0	n	n	1	0	n	n	ID 451	2	2	y	n	15	y	n	2	0	n	n	2
		1	1	n	n	1	n	n	2	0	n	n	2	3	n	n	2	5	y	n	2	0	n	n	0	0	n	n	0	0	n	n	2	0	n	n	ID 453	1	0	n	n	0	n	n	2	0	n	n	2
		1	2	n	n	0	n	n	2	0	n	n	2	3	n	n	2	0	n	n	2	0	n	n	2	0	n	n	2	0	n	n	1	0	n	n	ID 454	2	0	n	n	15	y	n	2	0	n	n	2
		1	2	n	n	0	n	n	0	0	n	n	2	10	y	n	2	0	n	n	2	0	n	n	2	2	n	n	2	1	n	n	2	0	n	n	ID 455	2	7	y	n	0	n	n	2	0	n	n	2
		1	4	y	y	2	n	n	0	0	n	n	2	4	n	n	2	1	n	n	0	0	n	n	2	3	n	n	2	1	y	n	0	0	n	n	ID 456	2	2	n	n	2	y	n	2	0	n	n	2
		1	0	y	n	0	y	n	0	0	n	n	2	4	n	n	0	0	n	n	2	2	y	n	2	0	n	n	2	0	n	n	2	0	n	n	ID 457	1	2	y	n	3	n	n	0	0	n	n	2
		2	5	n	n	0	n	n	1	0	n	n	2	5	n	n	2	0	n	n	2	0	n	n	2	0	n	n	0	0	n	n	1	0	n	n	ID 458	2	5	n	n	5	n	n	0	0	n	n	2
		2	0	n	n	0	n	n	0	0	n	n	2	0	n	n	2	0	n	n	0	0	n	n	1	0	n	n	2	0	n	n	2	0	n	n	ID 459	2	2	n	n	2	n	n	0	0	n	n	2
		1	5	n	n	0	n	n	0	0	n	n	2	0	n	n	2	0	n	n	0	0	n	n	2	0	n	n	2	0	n	n	0	0	n	n	ID 460	2	2	y	n	0	n	n	0	0	n	n	2
		1	0	n	n	1	n	n	0	0	n	n	2	3	n	n	2	0	n	n	2	0	n	n	0	0	n	n	0	0	n	n	2	0	n	n	ID 461	2	1	n	n	2	y	n	2	0	n	n	2
		2	3	y	n	3	y	n	2	0	y	n	2	4	y	n	2	4	y	n	2	6	y	n	2	4	n	n	2	2	y	n	2	0	n	n	ID 463	2	3	n	n	4	n	n	2	3	n	n	2
		1	0	n	n	3	n	n	0	0	n	n	2	1	n	n	2	0	n	n	2	2	n	n	2	0	n	n	2	0	n	n	0	0	n	n	ID 464	2	2	y	n	7	y	n	2	0	n	n	2
		1	3	n	n	0	n	n	2	1	n	n	2	3	n	n	2	2	n	n	2	0	n	n	2	2	y	n	2	2	n	n	2	0	n	n	ID 466	2	2	n	n	1	n	n	2	2	n	n	2
		2	4	y	n	0	n	n	1	0	n	n	2	5	n	n	2	0	n	n	0	0	n	n	2	0	n	n	2	0	n	n	2	0	n	n	ID 468	1	3	n	n	0	n	n	1	0	n	n	2
		2	3	n	n	1	n	y	2	0	n	n	2	5	y	n	2	5	n	n	2	0	n	n	0	0	n	n	0	0	n	n	0	0	n	n	ID 469	2	4	y	n	1	y	n	2	0	n	n	2
		2	3	y	n	0	n	n	2	0	n	n	2	1	n	n	2	0	n	n	2	0	n	n	2	0	n	n	2	0	n	n	2	0	n	n	ID 470	1	0	n	n	15	y	y	2	0	n	n	2
		1	3	n	n	0	n	n	2	0	n	n	2	3	n	n	2	0	n	n	2	0	n	n	2	0	n	n	2	0	n	n	2	0	n	n	ID 471	2	7	n	n	15	y	n	0	0	n	n	2
		2	5	y	y	3	y	n	2	0	y	y	2	3	y	y	2	0	y	y	2	2	y	y	2	2	y	y	2	2	n	y	2	2	y	y	ID 474	2	5	n	n	5	n	n	2	0	n	n	2
		1	0	n	n	0	n	n	2	0	n	n	2	1	n	n	2	0	n	n	0	0	n	n	0	0	n	n	0	0	n	n	2	0	n	n	ID 475	1	1	y	n	0	n	n	2	0	n	n	2
		2	21	n	n	0	n	n	2	0	n	n	2	3	n	n	2	2	n	n	2	0	n	n	2	0	n	n	2	0	n	n	2	0	n	n	ID 476	2	4	n	n	15	y	n	2	0	n	n	2
		1	0	n	n	0	n	n	2	0	n	n	2	0	n	n	2	1	y	n	2	0	n	n	2	0	n	n	2	0	n	n	0	0	n	n	ID 477	2	2	n	n	0	n	n	0	0	n	n	2
		2	0	y	y	2	n	y	1	2	n	y	2	8	y	n	2	0	y	n	2	3	n	n	2	2	n	n	0	1	y	n	0	0	n	n	ID 478	1	3	y	y	0	n	n	2	4	y	n	2
		1	3	y	n	0	n	n	2	0	n	n	2	3	n	n	2	0	n	n	2	0	n	n	0	0	n	n	0	0	n	n	0	0	n	n	ID 479	2	1	n	n	3	y	n	2	1	y	n	2
		1	2	n	n	2	n	n	0	0	n	n	2	3	n	n	2	2	n	n	1	2	n	n	0	0	n	n	0	0	n	n	0	0	n	n	ID 483	2	1	n	n	2	n	n	0	0	n	n	2
		1	0	y	n	0	n	n	0	0	n	n	2	0	n	n	1	0	y	n	1	0	n	n	0	0	n	n	0	0	n	n	2	0	n	n	ID 484	1	0	y	n	0	n	n	0	0	n	n	1
		2	1	y	y	0	n	n	2	0	n	n	2	0	n	n	2	2	n	n	2	0	n	n	2	1	n	n	2	1	y	n	1	0	n	n	ID 486	2	1	n	n	3	y	n	2	0	n	n	2
		1	1	y	n	5	y	n	2	0	n	n	2	3	n	n	2	0	n	n	1	0	n	n	2	0	n	n	2	0	n	n	0	0	n	n	ID 487	2	3	n	n	21	y	n	0	0	n	n	2
		1	0	n	n	1	n	n	2	0	n	n	2	5	n	n	2	5	n	n	2	1	n	n	2	0	n	n	2	0	n	n	2	0	n	n	ID 488	1	1	n	n	21	y	n	2	0	n	n	2
		2	1	y	n	2	n	n	1	0	n	n	2	3	n	n	2	0	n	n	2	0	n	n	2	0	n	n	2	0	n	n	1	0	n	n	ID 489	2	4	n	n	4	y	n	1	0	n	n	2
		1	0	n	n	2	n	n	1	0	n	n	2	5	y	n	2	0	n	n	2	0	n	n	2	0	n	n	0	0	n	n	1	0	n	n	ID 490	1	2	n	n	4	y	n	0	0	n	n	2
		2	1	y	y	0	n	n	2	0	n	n	2	0	n	n	2	1	n	n	2	0	n	n	2	0	n	n	2	1	n	n	2	0	n	n	ID 491	1	1	n	n	1	n	n	2	0	n	n	2
		1	6	n	n	2	n	n	2	0	n	n	2	3	n	n	1	0	n	n	0	0	n	n	2	0	n	n	0	0	n	n	0	0	n	n	ID 493	2	4	n	n	21	y	n	2	0	n	n	2
		2	2	n	n	1	n	n	1	0	n	n	2	1	y	n	2	0	n	n	2	0	n	n	2	0	n	n	0	0	n	n	1	0	n	n	ID 494	1	3	n	y	10	y	n	0	0	n	n	2
		1	0	n	n	0	n	n	0	0	n	n	2	3	n	n	2	2	y	n	2	0	n	n	0	0	n	n	2	0	n	n	1	0	n	n	ID 495	1	3	y	n	3	y	n	0	0	n	n	2
		1	7	y	y	0	n	n	2	0	n	n	2	3	n	n	2	1	n	n	2	0	n	n	2	0	n	n	2	1	n	n	2	0	n	n	ID 496	2	2	n	n	1	n	n	2	0	n	n	2
		2	4	n	n	0	n	n	2	0	n	n	2	5	n	n	2	2	n	n	2	0	n	n	2	0	n	n	2	0	n	n	2	0	n	n	ID 497	2	7	n	n	10	y	y	2	0	n	n	2
		2	1	n	n	0	n	n	0	0	n	n	2	0	n	n	2	1	n	n	0	0	n	n	2	0	n	n	0	0	n	n	0	0	n	n	ID 498	1	0	n	n	21	y	n	0	0	n	n	2
		2	2	n	n	3	n	n	2	0	n	n	2	0	n	n	2	2	n	n	2	0	n	n	2	1	y	n	2	0	n	n	2	0	n	n	ID 499	2	5	n	n	3	y	n	2	0	n	n	2
		2	1	y	n	0	n	n	2	0	n	n	2	3	n	n	2	0	n	n	1	0	n	n	2	0	n	n	2	0	n	n	1	0	n	n	ID 500	1	1	n	n	1	n	n	1	0	n	n	2
		2	6	n	n	0	n	n	1	0	n	n	2	0	n	n	2	2	y	n	0	0	n	n	0	0	n	n	1	0	n	n	2	0	n	n	ID 501	2	15	y	y	7	n	n	0	0	n	n	2
		1	0	n	n	1	n	n	0	0	n	n	2	1	n	n	1	0	n	n	1	0	n	n	1	0	n	n	2	1	n	n	2	0	n	n	ID 503	1	2	n	n	3	y	n	0	0	n	n	2
		2	0	n	n	0	n	n	2	0	n	n	2	0	n	n	2	2	y	y	2	2	y	n	2	0	n	n	2	1	n	n	2	0	n	n	ID 504	1	2	y	n	5	y	y	2	2	n	n	2
		2	1	n	y	1	y	n	2	0	n	n	2	3	n	n	2	3	y	n	2	0	n	n	2	0	n	n	2	0	n	n	2	0	n	n	ID 505	2	2	n	n	2	n	n	2	0	n	n	2
		2	0	n	n	3	n	n	2	0	n	n	2	4	n	n	2	0	n	n	2	3	n	n	2	3	n	n	2	0	n	n	2	0	n	n	ID 506	1	3	n	n	5	n	n	2	0	n	n	2
		2	0	n	n	1	n	n	0	0	n	n	2	5	n	n	2	0	n	n	2	0	n	n	2	0	n	n	1	0	n	n	2	0	n	n	ID 507	2	1	n	n	21	y	n	2	0	n	n	2
		2	1	n	n	0	n	n	1	0	n	n	2	1	n	n	2	0	n	n	2	0	n	n	1	0	n	n	2	0	n	n	2	0	n	n	ID 508	1	0	n	y	3	y	n	2	0	n	n	2
		1	2	y	n	0	n	n	2	1	y	n	2	3	n	n	2	1	y	n	2	1	n	n	2	0	n	n	2	1	n	n	0	0	n	n	ID 509	2	2	n	n	2	n	n	2	0	n	n	2
		1	2	n	n	0	n	n	2	0	n	n	2	3	n	n	2	1	n	n	2	0	n	n	2	0	n	n	0	0	n	n	2	0	n	n	ID 510	1	3	n	n	2	n	n	2	0	n	n	2
		2	2	n	n	5	n	n	2	2	n	y	2	2	n	n	2	0	n	n	2	0	n	n	2	0	n	n	1	0	n	n	2	0	n	n	ID 511	2	1	y	n	4	y	n	2	0	n	n	2
		1	2	n	n	1	n	n	2	0	n	n	2	3	n	n	2	2	n	n	2	1	n	n	2	0	n	n	2	1	n	n	0	0	n	n	ID 513	2	5	y	n	25	y	n	2	0	y	n	2
		1	0	n	n	0	n	n	2	0	n	n	2	5	n	n	2	3	n	n	2	0	n	n	2	0	n	n	2	0	n	n	2	0	n	n	ID 514	2	5	y	n	21	y	n	2	0	n	n	2
		2	2	y	n	0	n	n	0	0	n	n	2	3	n	n	2	0	n	n	2	0	n	n	2	0	n	n	2	0	n	n	2	0	n	n	ID 515	2	0	n	n	1	n	n	0	0	n	n	2
		1	1	n	n	0	n	n	1	3	n	n	0	0	n	n	2	0	n	n	1	0	n	n	2	0	n	n	0	0	n	n	0	0	n	n	ID 516	2	3	n	n	3	n	n	0	0	n	n	0
		1	3	y	n	3	y	n	2	0	n	n	2	3	n	n	2	0	n	n	2	0	n	n	0	0	n	n	2	0	n	n	2	0	n	n	ID 517	2	2	n	n	3	n	n	2	0	n	n	2
		1	1	n	n	0	n	n	2	0	n	n	2	3	n	n	2	0	n	n	2	0	n	n	2	0	n	n	2	0	n	n	2	0	n	n	ID 518	1	0	n	n	15	y	n	2	0	n	n	2
		2	0	n	n	0	n	n	2	0	n	n	2	5	y	n	2	2	y	n	2	0	n	n	2	0	n	n	0	0	n	n	0	0	n	n	ID 519	2	0	y	n	3	y	y	0	0	n	n	2
		2	5	y	n	3	n	n	2	0	n	n	2	3	n	n	2	3	n	n	2	0	n	n	2	0	n	n	2	0	n	n	2	0	n	n	ID 520	2	7	y	y	5	y	y	2	0	n	n	2
		1	4	y	n	3	n	n	2	3	y	n	2	5	y	n	0	1	n	n	0	0	n	n	2	0	n	n	2	2	y	n	0	1	n	n	ID 521	1	2	n	n	4	n	n	0	0	n	n	2
		2	14	y	y	4	y	n	2	0	n	n	2	7	n	n	2	0	n	n	2	3	y	n	2	0	n	n	2	0	n	n	0	0	n	n	ID 523	2	2	y	y	1	n	y	0	0	n	n	2
		2	0	n	n	3	n	n	2	0	n	n	2	1	n	n	2	0	n	n	2	0	n	n	1	0	n	n	2	0	n	n	2	0	n	n	ID 524	2	4	n	n	3	y	n	2	0	n	n	2
		1	0	n	n	0	n	n	2	0	n	n	2	2	n	n	2	0	n	n	2	0	n	n	2	0	n	n	2	0	n	n	0	0	n	n	ID 526	1	1	y	n	21	y	n	2	0	n	n	2
		2	3	y	y	4	n	n	0	3	n	n	2	4	y	n	2	5	y	n	0	2	n	n	2	5	y	y	2	4	y	n	2	2	n	n	ID 527	1	5	y	y	17	y	n	0	0	n	n	2
		1	5	y	y	3	n	y	2	2	y	y	2	5	y	y	2	3	n	y	2	2	y	y	0	0	n	n	2	0	n	n	0	0	n	n	ID 528	1	3	y	n	23	y	n	0	0	n	n	2
		1	6	n	n	0	n	n	2	3	n	n	2	2	y	n	2	0	n	n	1	1	n	n	2	0	n	n	1	0	n	n	2	0	n	n	ID 529	1	0	n	n	19	y	n	2	0	n	n	2
		1	5	n	y	2	n	y	0	0	n	n	2	4	y	n	2	2	n	n	2	0	n	n	2	2	y	n	2	2	n	n	2	1	n	y	ID 530	1	4	n	n	19	y	n	2	0	n	n	2
		1	1	n	n	2	n	n	2	0	n	n	2	3	n	y	2	0	n	n	2	3	y	n	0	0	n	n	2	0	n	n	2	1	n	n	ID 531	2	7	y	n	21	y	n	0	0	n	n	2
		2	11	y	y	1	n	n	2	5	n	n	2	3	n	n	2	0	n	n	0	0	n	n	2	2	n	n	0	0	n	n	2	3	n	n	ID 533	2	7	n	n	21	y	n	2	0	n	n	2
		2	5	y	n	0	n	n	0	1	n	n	2	9	y	n	2	3	y	n	0	0	n	n	2	0	n	n	2	2	n	n	0	0	n	n	ID 534	2	15	n	n	21	y	n	1	0	n	n	2
		2	0	n	n	0	n	n	0	0	n	n	2	2	n	n	2	0	n	n	2	0	n	n	2	0	n	n	2	0	n	n	2	0	n	n	ID 535	2	1	n	n	21	y	n	0	0	n	n	2
		2	2	n	n	0	n	n	2	2	n	n	2	5	y	n	2	4	n	n	2	5	y	n	1	1	y	n	2	4	y	n	2	0	n	n	ID 536	1	2	n	n	25	y	n	2	0	n	n	2
		1	1	n	n	0	n	n	0	0	n	n	2	2	n	n	2	1	n	n	2	0	n	n	2	1	n	n	0	0	n	n	2	1	n	n	ID 537	1	5	y	y	21	y	n	1	1	n	n	2
		1	1	n	n	1	n	n	0	0	n	n	2	2	n	n	2	2	y	n	1	0	n	n	0	0	n	n	1	0	n	n	2	0	n	n	ID 538	0	0	n	n	21	y	n	0	0	n	n	2
		1	4	n	n	3	n	n	2	5	y	y	2	9	y	y	2	10	y	y	2	3	n	n	2	5	n	n	0	0	n	n	0	0	n	n	ID 539	1	0	n	n	17	y	n	0	0	n	n	2
		2	4	n	y	1	n	n	2	5	y	y	2	3	n	y	2	2	y	n	2	1	n	n	2	2	n	n	2	1	n	n	2	0	n	n	ID 540	1	3	n	n	21	y	n	2	0	n	n	2
		2	5	y	n	0	n	n	0	0	n	n	2	4	y	n	2	2	n	n	0	1	n	n	1	0	n	n	0	0	n	n	1	0	n	n	ID 541	1	5	y	n	21	y	n	0	0	n	n	1
		2	5	y	n	3	y	n	2	0	n	n	2	3	n	n	2	1	n	n	2	0	n	n	2	0	n	n	2	1	n	n	0	0	n	n	ID 543	2	5	y	n	26	y	n	2	0	n	n	2
		1	2	n	n	1	n	n	2	0	n	n	2	4	n	n	2	0	n	n	2	0	n	n	2	0	n	n	2	1	n	n	2	0	n	n	ID 544	2	3	n	n	16	n	n	0	0	n	n	2
		1	2	n	n	0	n	n	2	2	n	n	2	3	y	n	2	3	n	n	2	0	n	n	2	0	n	n	0	0	n	n	0	1	n	n	ID 545	1	2	n	n	21	y	n	0	0	n	n	2
		1	0	n	n	0	n	n	2	0	n	n	2	2	n	n	2	3	n	n	2	0	n	n	0	0	n	n	2	0	n	n	0	0	n	n	ID 546	1	3	n	n	23	y	n	0	0	n	n	2
		2	7	n	n	0	n	n	0	0	n	n	2	2	n	y	2	4	n	n	2	0	n	n	2	0	n	n	0	0	n	n	0	0	n	n	ID 547	2	1	y	n	21	y	n	2	3	n	n	2
		2	5	y	n	1	n	n	2	1	y	n	2	2	n	n	2	3	n	n	0	0	n	n	2	7	n	n	2	0	n	n	2	1	n	n	ID 548	2	10	y	y	21	y	n	2	0	n	n	2
		2	0	n	n	0	n	n	2	0	n	n	2	3	y	n	2	0	n	n	2	0	n	n	2	1	n	n	2	0	n	n	0	0	n	n	ID 549	2	5	n	n	21	y	n	2	0	n	n	2
		2	4	n	n	2	n	n	0	0	n	n	2	7	y	n	2	2	y	n	2	2	n	n	2	0	n	n	2	2	n	n	2	0	n	n	ID 550	1	1	n	n	23	y	n	0	0	n	n	2
		2	3	n	n	0	n	n	2	0	n	n	2	1	y	n	2	2	n	n	0	0	n	n	2	0	n	n	2	2	n	n	0	0	n	n	ID 551	1	5	y	n	21	y	n	2	0	n	n	2
		2	7	y	y	3	n	n	0	0	n	n	2	3	y	y	2	10	y	y	2	10	y	y	2	9	y	y	2	2	n	n	2	1	n	n	ID 553	2	3	y	n	21	y	n	0	0	n	n	2
		2	6	n	n	1	n	n	2	0	n	n	2	2	n	n	2	2	n	n	2	0	n	n	2	5	y	n	1	0	n	n	2	0	n	n	ID 554	2	4	y	n	22	y	n	2	2	n	n	2
		2	14	y	y	0	n	n	0	0	n	n	2	3	y	n	2	5	y	n	2	4	y	n	2	2	y	n	0	0	n	n	2	0	n	n	ID 555	1	1	y	n	23	y	n	2	0	n	n	2
		1	2	n	y	0	n	n	0	0	n	n	2	2	y	n	2	1	n	n	2	0	n	n	2	2	n	n	2	1	n	n	0	0	n	n	ID 556	2	6	y	n	21	y	n	2	3	n	n	2
		2	6	n	n	2	n	y	0	0	n	n	2	4	n	y	2	5	y	n	2	4	n	y	2	0	n	n	2	0	n	n	2	2	y	n	ID 557	2	5	n	n	21	y	n	2	2	n	n	2
		2	4	n	n	3	y	y	0	0	n	n	2	5	y	y	2	7	n	n	2	2	y	n	0	1	n	n	2	4	n	y	2	3	y	y	ID 558	1	5	y	y	25	y	n	0	0	n	n	2
		1	2	n	n	0	n	n	2	0	n	n	2	2	n	n	2	1	n	n	2	0	n	n	0	0	n	n	2	0	n	n	2	0	n	n	ID 559	1	1	n	n	21	y	n	2	0	n	n	2
		2	6	n	n	3	n	n	2	0	n	n	2	1	y	n	2	7	n	n	2	0	n	n	2	1	n	n	2	1	n	n	2	0	n	n	ID 560	1	3	n	n	21	y	n	2	0	n	n	2
		2	2	n	n	2	n	n	0	0	n	n	2	3	y	n	2	4	n	n	2	0	n	n	2	2	n	n	2	0	n	n	2	4	n	n	ID 561	2	3	n	n	21	y	n	0	0	n	n	2
		2	3	y	n	0	n	n	2	4	n	n	2	1	y	n	2	0	n	y	2	0	n	n	2	0	n	n	0	0	n	n	2	0	n	n	ID 563	1	3	y	n	26	y	n	2	0	n	n	2
		2	14	y	y	0	n	n	2	0	n	n	2	5	y	n	2	4	y	n	2	0	n	n	2	0	n	n	2	0	n	n	2	0	n	n	ID 564	1	7	y	n	21	y	n	2	0	n	n	2
		1	8	n	n	0	n	n	2	0	n	n	2	4	y	n	0	0	n	n	0	0	n	n	2	0	n	n	2	0	n	n	0	0	n	n	ID 565	1	2	n	n	21	y	n	2	0	n	n	2
		2	14	y	n	0	n	n	2	0	n	n	2	2	y	n	2	0	n	n	2	0	n	n	2	0	n	n	2	0	n	n	0	0	n	n	ID 566	2	5	y	y	21	y	n	2	0	n	n	2
		1	6	n	n	0	n	n	0	0	n	n	2	1	y	n	2	2	y	n	2	6	n	n	2	1	n	n	2	3	n	n	0	0	n	n	ID 567	1	5	y	n	18	y	n	0	0	n	n	2
		1	6	y	y	0	n	n	2	0	n	n	2	2	n	n	2	7	y	n	2	0	n	n	2	0	n	n	0	0	n	n	2	0	n	n	ID 568	1	7	y	y	21	y	y	2	0	n	n	2
		0	0	n	n	0	n	n	0	0	n	n	2	2	y	n	2	0	n	n	0	0	n	n	0	0	n	n	0	0	n	n	0	0	n	n	ID 569	0	0	n	n	21	y	n	0	0	n	n	2
		2	21	y	y	4	y	y	2	0	n	n	2	3	y	n	2	3	n	y	2	0	n	n	0	0	n	n	2	1	y	n	2	1	n	n	ID 570	2	4	y	y	21	y	n	2	0	n	n	2
		2	0	n	n	0	n	n	2	0	n	n	2	1	y	n	2	0	n	n	2	0	n	n	2	0	n	n	2	0	n	n	1	0	n	n	ID 571	1	2	n	n	21	y	n	2	0	n	n	2
		1	6	n	n	0	n	n	2	0	n	n	2	2	y	n	2	2	y	n	2	0	n	n	2	0	n	n	2	0	n	n	2	0	n	n	ID 573	1	3	n	n	21	y	n	2	0	n	n	2
		1	3	n	n	0	n	n	0	0	n	n	2	5	y	n	2	0	n	n	0	0	n	n	2	0	n	n	2	0	n	n	2	0	n	n	ID 574	1	0	n	n	21	y	n	0	0	n	n	2
		2	21	n	n	1	y	n	2	0	n	n	2	1	n	n	2	0	n	n	2	1	n	n	0	0	n	n	0	0	n	n	0	0	n	n	ID 575	1	3	n	n	22	y	n	0	0	n	n	2
		1	30	y	n	2	n	n	2	0	n	n	2	2	n	n	0	0	n	n	2	2	n	n	2	5	n	n	2	0	n	n	2	0	n	n	ID 576	2	4	y	n	2	n	n	2	0	n	n	2
		1	1	n	n	0	n	n	0	0	n	n	2	3	n	n	2	2	n	y	2	4	n	n	2	0	n	n	0	0	n	n	1	1	n	n	ID 577	2	0	y	n	21	y	n	0	0	n	n	2
		2	4	n	n	2	n	n	2	3	n	n	2	2	n	n	2	3	n	n	2	0	n	n	2	3	n	n	2	1	n	n	2	0	n	n	ID 578	2	3	n	y	18	y	n	1	2	y	n	1
		2	4	n	n	2	n	n	0	0	n	n	2	2	n	n	2	0	n	n	0	0	n	n	0	0	n	n	2	1	n	n	0	0	n	n	ID 579	1	4	n	n	21	y	n	0	0	n	n	2
		1	3	n	n	0	n	n	2	2	n	n	2	3	y	n	2	4	n	n	2	2	y	y	2	3	n	n	0	2	n	n	2	3	n	n	ID 580	1	3	n	n	21	y	n	2	3	n	n	2
		1	5	y	n	2	n	n	1	1	n	n	2	1	n	n	2	4	y	n	1	0	n	n	2	0	n	n	1	0	n	n	2	0	n	n	ID 581	1	3	y	n	21	y	n	0	0	n	n	2
		2	18	n	n	21	n	n	2	18	n	n	2	50	n	n	2	6	n	n	2	0	n	n	2	2	n	n	2	2	n	n	2	3	n	n	ID 583	2	5	y	y	21	y	n	2	3	y	n	2
		1	0	n	n	0	n	n	0	0	n	n	2	1	n	n	2	0	n	n	1	0	n	n	2	0	n	n	0	0	n	n	2	0	n	n	ID 584	2	0	n	n	21	n	n	2	0	n	n	2
		2	6	n	n	3	n	n	2	10	n	n	2	0	n	n	2	5	n	n	2	10	n	n	2	0	n	n	2	7	y	n	2	0	n	n	ID 585	1	6	n	n	17	n	y	2	5	n	n	2
		2	5	n	y	1	n	n	2	3	n	y	2	1	n	n	2	0	n	n	2	0	n	n	2	0	n	n	0	0	n	n	2	0	n	n	ID 586	2	3	y	n	5	y	n	2	0	y	n	2
		2	20	n	n	0	n	n	0	0	n	n	2	1	n	n	2	0	n	n	2	0	n	n	0	0	n	n	2	0	n	n	0	0	n	n	ID 587	2	0	n	n	21	y	n	0	0	n	n	2
		1	0	n	n	1	y	n	0	0	n	n	2	1	y	n	2	0	n	n	2	0	n	n	0	0	n	n	2	0	n	n	2	0	n	n	ID 588	2	1	n	n	21	n	n	0	0	n	n	2
		2	13	y	y	6	n	n	2	3	n	y	2	2	y	n	2	5	y	y	2	1	n	n	2	3	y	n	2	1	n	n	2	1	y	n	ID 589	1	1	n	n	21	y	n	2	0	n	n	2
		2	20	y	n	6	n	n	2	1	n	n	2	4	n	n	2	1	y	y	2	1	n	y	2	2	n	y	0	0	n	n	2	1	n	n	ID 590	2	5	y	n	2	y	n	2	3	y	n	2
		0	2	n	n	0	n	n	0	0	n	n	2	1	n	y	2	2	n	n	2	2	n	n	2	5	n	n	2	1	n	n	2	0	n	n	ID 591	2	3	y	n	0	n	n	2	3	y	n	2
		1	0	n	y	2	n	n	0	0	n	n	2	4	n	n	2	2	n	n	2	0	y	n	0	0	n	n	2	1	n	n	0	0	n	n	ID 593	2	0	y	y	21	y	n	2	0	n	n	0
		0	0	n	n	0	n	n	2	2	n	n	2	3	y	n	2	0	n	n	2	0	n	n	2	0	n	n	1	0	n	n	0	0	n	n	ID 595	1	4	y	n	21	y	n	0	0	n	n	2
		2	3	n	y	0	y	n	2	0	n	n	2	0	y	n	2	0	n	n	2	0	n	n	2	0	n	n	1	0	n	n	1	0	n	n	ID 596	2	5	n	n	21	y	n	2	0	n	n	2
		2	5	y	n	1	n	n	2	2	n	y	2	6	y	n	2	1	n	y	0	0	n	n	2	2	n	y	0	0	n	n	2	1	n	n	ID 597	1	4	n	y	18	y	n	2	1	n	n	2
		1	2	n	y	2	n	n	2	0	n	n	2	4	y	n	2	0	n	n	0	0	n	n	2	0	n	n	2	0	n	n	2	0	n	n	ID 598	1	5	n	n	18	n	n	2	0	n	n	2
		1	0	n	n	0	n	n	2	0	n	n	2	2	y	n	2	0	n	n	0	0	n	n	2	0	n	n	2	1	n	n	0	0	n	n	ID 599	1	3	y	n	21	y	n	0	0	n	n	2
		1	7	n	n	0	n	n	2	0	n	n	2	2	y	n	2	2	y	n	2	0	n	n	2	1	n	n	2	0	n	n	2	0	n	n	ID 600	1	0	n	n	21	y	n	0	0	n	n	2
		2	14	y	y	0	n	n	2	0	n	n	2	2	y	n	2	0	n	n	2	0	n	n	0	0	n	n	2	0	n	n	0	0	n	n	ID 601	2	2	y	n	21	y	n	0	0	n	n	2
		1	6	n	n	0	n	n	2	0	n	n	2	2	y	n	2	0	n	n	2	0	n	n	2	0	n	n	0	0	n	n	0	0	n	n	ID 603	1	2	n	n	21	y	n	0	0	n	n	2
		1	6	n	n	0	n	n	2	0	n	n	2	5	y	n	2	0	n	n	2	0	n	n	2	0	n	n	2	0	n	n	2	0	n	n	ID 604	1	7	n	n	4	y	n	1	0	n	n	2
		2	7	n	n	0	y	n	2	0	n	n	2	0	y	n	2	0	n	n	2	0	n	n	2	0	n	n	2	0	n	n	0	0	n	n	ID 605	1	1	y	n	1	n	n	1	0	n	n	2
		2	2	y	n	0	n	n	2	0	n	n	2	1	y	n	2	2	n	y	2	1	n	n	2	0	n	n	2	1	n	n	0	0	n	n	ID 606	2	3	n	y	18	y	n	0	0	y	n	2
		2	3	y	n	4	n	n	2	0	n	n	2	2	y	y	2	0	n	n	2	0	n	n	2	0	n	n	2	0	n	n	2	0	n	n	ID 607	1	1	y	n	2	n	n	2	0	n	n	2
		2	14	y	y	7	y	y	2	0	n	n	2	2	y	y	2	0	n	n	2	0	n	n	0	0	n	n	0	0	n	n	2	0	n	n	ID 608	2	2	y	y	21	y	n	0	0	n	n	2
		1	5	n	y	0	n	n	2	0	n	n	2	1	y	n	2	0	n	n	2	0	n	n	2	0	n	n	0	0	n	n	2	0	n	n	ID 609	1	2	n	n	21	y	n	2	0	n	n	2
		2	4	n	y	3	n	n	2	2	n	n	2	4	y	y	2	5	y	n	2	1	y	n	2	10	n	y	2	2	n	n	2	1	n	y	ID 610	1	2	y	n	10	y	n	1	0	n	n	2
		1	0	n	n	0	n	n	2	0	n	n	2	0	n	n	2	0	n	n	2	0	n	n	2	0	n	n	2	0	n	n	0	0	n	n	ID 611	2	3	n	n	2	n	n	2	0	n	n	2
		1	1	n	n	0	n	n	2	0	n	n	2	1	n	n	2	0	n	n	2	0	n	n	2	0	n	n	2	0	n	n	2	0	n	n	ID 613	1	1	y	n	21	y	n	0	0	n	n	2
		2	4	n	n	0	n	n	2	0	n	n	2	1	n	n	2	1	n	n	2	0	n	n	2	0	n	n	2	0	n	n	2	0	n	n	ID 614	2	2	n	n	2	n	n	2	2	n	n	1
		2	1	y	y	0	n	n	2	0	n	n	2	1	n	n	2	3	n	n	2	4	n	n	0	0	n	n	2	0	n	n	2	0	n	n	ID 615	2	35	y	y	21	y	n	0	0	n	n	2
		2	35	y	y	0	n	n	2	2	n	n	2	3	n	n	2	2	y	n	2	1	n	n	0	0	n	n	0	0	n	n	2	2	y	y	ID 616	2	10	y	n	1	n	n	2	2	n	n	1
		2	0	n	n	2	n	n	0	0	n	n	2	1	n	n	2	1	n	n	0	0	n	n	0	0	n	n	0	0	n	n	0	0	n	n	ID 617	2	5	n	n	22	y	n	2	2	n	n	2
		1	0	n	n	1	n	n	1	0	n	n	2	3	n	n	2	2	n	n	1	0	n	n	2	1	n	n	1	0	n	n	1	0	n	n	ID 618	1	2	n	n	15	y	n	1	0	n	n	1
		2	0	n	n	0	n	n	2	0	n	n	2	1	n	n	2	0	n	n	2	0	n	n	2	0	n	n	2	0	n	n	0	0	n	n	ID 619	2	3	y	n	21	y	n	2	0	n	n	2
		1	5	n	n	1	n	n	2	0	n	n	2	0	n	n	2	0	n	n	2	0	n	n	2	14	n	n	2	0	n	n	1	0	n	n	ID 620	2	4	y	n	21	y	n	2	0	n	n	2
		1	5	n	n	0	n	n	0	0	n	n	2	2	n	n	2	0	n	n	2	0	n	n	1	0	n	n	0	0	n	n	0	0	n	n	ID 621	1	0	n	n	21	y	n	0	0	n	n	2
		2	5	n	y	4	n	y	1	2	n	y	2	6	y	n	2	3	y	n	2	5	n	n	0	1	y	y	0	1	n	n	1	1	n	n	ID 623	1	1	n	y	21	y	n	2	1	n	y	2
		2	3	y	n	2	n	n	2	0	n	n	2	3	n	n	2	0	n	n	2	0	n	n	2	2	n	n	0	0	n	n	0	0	n	n	ID 624	1	3	n	n	21	y	n	0	1	n	n	2
		1	3	n	n	2	n	n	2	0	n	n	2	3	n	n	2	5	n	n	2	0	n	n	0	0	n	n	0	0	n	n	2	0	n	n	ID 625	1	4	n	n	21	n	n	2	4	n	n	1
		2	2	y	n	0	n	n	2	0	n	n	2	3	n	n	2	0	n	n	2	0	n	n	2	0	n	n	2	1	n	n	2	0	n	n	ID 626	2	1	n	n	18	y	n	1	0	n	n	1
		1	2	n	y	0	n	n	1	1	n	n	2	0	n	n	1	2	y	y	1	0	n	n	1	0	n	n	1	1	y	n	2	1	n	n	ID 627	2	2	y	n	1	y	n	2	0	n	n	2
		1	2	n	n	2	n	n	2	0	n	n	2	7	y	n	2	3	y	n	2	2	y	n	2	0	n	n	2	0	n	n	2	0	n	n	ID 628	2	11	n	n	24	y	n	2	0	n	n	2
		2	0	n	n	0	n	n	2	0	n	n	2	0	y	n	2	0	n	n	2	0	n	n	2	0	n	n	1	0	n	n	2	0	n	n	ID 629	1	0	n	n	21	y	n	2	0	n	n	2
		1	2	y	n	0	n	n	1	0	n	n	2	2	y	n	2	0	y	n	2	0	n	n	1	0	n	n	1	0	n	n	0	0	n	n	ID 630	2	1	n	n	3	y	n	2	0	n	n	2
		2	7	y	y	3	y	n	0	1	n	n	2	7	y	y	2	7	y	y	0	0	n	n	2	7	y	y	2	7	y	y	0	0	n	n	ID 631	1	1	n	n	3	y	n	0	0	n	n	2
		2	2	y	n	1	n	n	2	2	n	y	2	1	n	n	2	3	y	n	2	3	y	n	0	1	n	y	2	2	y	y	0	0	n	n	ID 633	2	1	y	n	0	n	n	2	0	n	n	2
		2	3	n	n	0	n	n	0	0	n	n	2	2	y	n	2	2	n	n	1	0	n	n	2	0	n	n	2	0	n	n	2	0	n	n	ID 634	1	2	n	n	7	y	n	2	0	n	n	2
		1	5	n	n	0	n	n	0	0	n	n	2	1	y	n	2	0	n	n	2	0	n	n	0	0	n	n	0	0	n	n	2	0	n	n	ID 635	2	19	n	n	21	y	n	2	0	n	n	2
		0	0	y	n	1	n	y	2	2	n	n	2	3	y	n	2	0	n	n	2	0	y	n	2	3	y	n	2	5	y	y	0	0	n	y	ID 636	1	0	n	y	0	n	n	1	0	n	n	2
		1	14	y	n	3	y	n	2	0	n	n	2	2	y	n	2	0	n	n	2	2	y	n	2	1	n	n	2	2	y	n	0	0	n	n	ID 637	2	10	y	y	23	y	n	2	2	y	n	2
		2	6	n	n	0	n	n	2	0	n	n	2	3	y	n	2	0	n	n	2	0	n	n	2	0	n	n	2	0	n	n	2	1	n	n	ID 638	2	15	y	n	21	y	n	2	0	n	n	2
		1	3	n	n	1	n	n	2	0	n	n	2	1	n	y	2	0	n	n	2	1	n	n	1	0	n	n	0	0	n	n	0	0	n	n	ID 639	2	3	n	n	3	n	n	2	0	n	n	2
		2	3	n	y	1	n	n	2	0	n	n	2	4	y	n	2	4	n	n	2	2	n	n	2	3	n	n	2	1	n	n	2	1	n	n	ID 640	2	2	n	n	1	y	n	2	1	n	n	2
		1	2	n	y	0	n	y	2	0	n	n	2	1	y	n	2	0	n	n	1	0	n	n	2	0	n	n	2	0	n	n	2	0	n	n	ID 641	2	2	n	n	0	n	n	2	0	n	n	2
		1	3	y	n	0	n	n	1	0	n	n	2	5	y	n	2	0	n	n	1	0	n	n	1	0	n	n	2	0	n	n	0	0	n	n	ID 643	1	1	n	n	2	n	n	2	0	n	n	2
		2	35	n	y	0	n	n	2	2	y	n	2	2	n	n	2	7	n	y	2	1	n	n	2	1	n	n	2	1	y	n	2	0	n	n	ID 644	1	2	n	n	21	y	n	2	1	n	n	2
		1	3	n	n	1	n	n	1	0	n	n	2	2	y	n	1	0	n	n	1	0	n	n	2	1	y	n	1	0	n	n	0	0	n	n	ID 645	1	2	y	n	22	y	n	2	0	n	n	0
		1	4	y	n	0	n	n	2	0	n	n	2	0	n	n	2	0	n	n	2	0	n	n	2	0	n	n	2	0	n	n	2	0	n	n	ID 646	2	12	y	n	7	y	n	2	0	n	n	2
		2	3	y	n	7	y	y	2	1	y	y	2	5	y	y	2	2	y	y	2	2	y	y	0	0	n	n	0	0	n	n	2	0	n	n	ID 647	1	0	n	n	21	y	n	2	0	n	n	2
		2	1	y	n	0	n	n	2	0	n	n	2	0	n	n	2	1	n	n	2	0	n	n	2	0	n	n	2	0	n	n	2	0	n	n	ID 648	2	1	n	n	0	n	n	2	0	n	n	2
		1	0	y	y	2	y	y	2	0	n	n	2	0	y	n	2	0	n	n	2	0	n	n	2	0	n	n	2	0	n	n	2	0	n	n	ID 649	2	10	n	n	21	y	n	2	0	n	n	2
		2	20	y	n	0	n	n	2	0	n	n	2	1	y	n	2	3	y	n	0	0	n	n	2	0	n	n	2	0	n	n	2	0	n	n	ID 650	2	6	n	n	21	y	n	2	0	n	n	2
		2	3	n	n	1	n	n	2	3	n	n	2	4	y	n	2	1	n	n	2	4	n	n	2	1	n	n	2	3	n	n	2	0	n	n	ID 651	2	0	n	n	2	y	n	0	0	n	n	2
		2	0	n	n	0	n	n	2	0	n	n	2	1	n	n	2	1	n	n	1	0	n	n	1	0	n	n	2	0	n	n	2	0	n	n	ID 653	1	3	n	n	21	y	n	2	1	n	n	2
		2	1	n	n	0	n	n	2	0	n	n	2	2	y	n	2	2	y	n	0	0	n	n	2	0	n	n	2	0	n	n	1	0	n	n	ID 654	1	0	n	n	21	y	n	2	0	n	n	2
		2	1	n	n	1	n	n	2	3	n	n	2	1	y	n	2	10	n	y	2	0	n	n	2	5	n	n	0	0	n	n	2	1	n	n	ID 655	2	21	n	n	21	y	n	2	0	n	n	2
		2	14	y	y	3	y	n	2	2	y	n	2	4	y	n	2	4	y	n	2	4	y	y	2	0	n	n	2	1	y	n	2	0	n	n	ID 656	1	1	n	n	21	y	y	1	2	n	n	2
		2	3	n	y	1	n	n	2	2	n	n	2	4	y	n	2	4	n	n	2	3	n	n	2	5	n	n	2	2	n	n	2	3	n	n	ID 657	1	2	n	y	15	n	n	2	0	n	n	2
		1	2	n	n	3	n	n	0	0	n	n	2	0	y	n	2	0	n	n	2	0	n	n	2	0	n	n	2	0	n	n	2	1	n	n	ID 658	0	1	y	n	21	y	n	0	0	n	n	2
		2	14	y	y	1	y	y	2	0	n	n	2	5	y	n	2	0	n	n	2	0	n	n	2	0	n	n	2	2	n	n	2	0	n	n	ID 659	2	5	y	n	21	y	n	2	4	y	n	2
		1	1	n	n	2	n	n	1	0	n	n	2	2	y	n	2	2	n	n	2	1	y	n	0	0	n	y	2	0	y	n	0	0	n	n	ID 660	0	0	n	n	1	n	n	0	0	n	n	2
		2	5	y	n	0	n	n	0	0	n	n	2	3	y	n	2	4	n	n	2	0	n	n	2	1	n	y	0	0	n	n	2	2	n	n	ID 661	2	4	y	y	0	n	n	1	1	n	n	2
		1	1	n	n	0	n	n	0	0	n	n	2	2	y	n	2	0	n	n	0	0	n	n	2	0	n	n	0	0	n	n	0	0	n	n	ID 663	2	2	n	n	21	y	n	2	0	y	n	2
		2	3	n	n	0	n	n	2	0	n	n	2	1	y	n	2	0	n	n	2	1	n	n	2	0	n	n	2	0	n	n	2	1	y	n	ID 664	1	3	y	n	3	n	n	2	0	n	n	2
		1	6	y	n	0	n	n	2	0	n	n	2	4	y	n	2	0	n	n	2	0	n	n	2	0	n	y	2	0	y	n	2	1	n	n	ID 665	1	6	y	n	2	n	n	2	0	n	n	2
		1	0	n	n	0	n	n	2	0	n	n	2	2	y	n	2	0	n	n	2	0	n	n	2	0	n	n	2	0	n	n	0	0	n	n	ID 666	1	1	n	n	21	y	n	0	0	n	n	2
		2	25	y	n	5	n	n	1	1	n	n	2	1	y	n	2	2	n	n	2	0	n	n	0	0	n	n	2	0	n	n	0	0	n	n	ID 667	2	2	n	n	3	y	n	2	1	n	n	2
		1	0	n	n	0	n	n	2	0	n	n	2	2	y	n	2	0	n	n	2	0	n	n	2	0	n	n	2	0	n	n	2	0	n	n	ID 668	1	1	n	n	21	y	n	0	0	n	n	2
		2	2	n	n	3	n	n	2	0	n	n	2	2	n	n	2	1	n	n	2	1	y	n	2	1	n	n	2	2	y	n	0	0	n	n	ID 669	2	0	n	n	21	y	n	2	0	n	n	2
		2	0	n	n	0	n	n	0	0	n	n	2	3	y	n	2	1	y	n	2	1	n	n	0	0	n	n	2	0	n	n	2	0	n	n	ID 670	2	12	n	n	25	y	n	0	0	n	n	2
		2	0	n	n	0	n	n	2	0	n	n	2	3	n	n	2	1	n	n	2	0	n	n	1	0	n	n	2	0	n	n	2	0	n	n	ID 671	1	3	n	y	15	y	n	1	0	n	n	1
		2	14	n	n	5	n	n	1	0	n	n	2	12	n	y	2	4	n	n	2	0	n	n	0	1	y	n	0	0	n	n	2	0	n	n	ID 673	2	21	y	y	3	y	n	0	0	n	n	2
		1	6	n	n	5	y	n	2	0	n	n	2	3	n	n	2	3	y	n	2	2	y	n	2	0	n	n	2	0	n	n	2	0	n	n	ID 674	1	6	y	y	1	y	n	2	0	n	n	2
		1	0	n	n	0	n	n	2	0	n	n	2	2	n	n	2	5	y	n	2	0	n	n	2	0	n	n	2	1	n	n	0	0	n	n	ID 675	1	0	n	n	21	y	n	1	0	n	n	2
		2	1	n	n	0	n	n	0	0	n	n	2	6	y	n	2	1	y	n	0	0	n	n	2	0	n	n	0	0	n	n	2	0	n	n	ID 676	1	1	y	n	22	y	n	0	0	n	n	2
		2	14	n	y	3	n	y	0	0	n	n	2	32	y	y	1	1	n	n	2	0	n	n	2	3	y	n	0	0	n	n	2	5	n	y	ID 677	1	8	n	n	21	y	n	0	0	n	n	2
		2	1	y	n	0	n	n	2	0	n	n	2	2	n	n	2	0	n	n	0	0	n	n	2	0	n	n	0	0	n	n	2	0	n	n	ID 678	1	3	y	n	18	y	n	1	0	n	n	2
		2	7	n	n	0	n	n	2	0	n	n	2	2	n	n	2	0	n	n	2	0	n	n	2	2	n	n	2	0	n	n	1	0	n	n	ID 679	2	10	y	n	21	y	n	1	0	n	n	2
		2	8	n	n	0	n	n	2	0	n	n	2	5	y	n	2	5	n	n	2	1	n	n	2	0	n	n	2	0	n	n	2	0	n	n	ID 680	1	4	n	n	21	y	n	2	2	n	n	2
		2	12	n	n	0	n	n	2	0	n	n	2	0	n	n	2	2	n	n	2	0	n	n	2	0	n	n	2	0	n	n	2	2	n	n	ID 681	2	3	n	y	21	y	n	2	3	n	n	2
		2	0	n	n	0	n	n	2	0	n	n	2	2	n	n	2	30	y	n	2	0	n	n	1	0	n	n	0	0	n	n	0	0	n	n	ID 683	1	6	y	n	21	y	n	2	0	n	n	1
		2	3	n	n	1	y	n	2	5	n	n	2	5	y	y	2	2	y	n	2	4	y	n	2	5	n	y	2	5	n	y	2	5	y	n	ID 684	1	2	n	n	16	y	y	1	2	n	n	2
		2	7	n	n	0	n	n	2	0	n	n	2	5	n	n	2	2	n	n	2	0	n	n	2	0	n	n	2	2	y	n	2	0	n	n	ID 685	1	3	y	n	3	y	n	1	0	n	n	1
		2	6	n	n	4	n	n	0	0	n	n	2	4	n	n	2	2	n	n	2	3	n	n	2	0	n	n	2	6	n	n	2	2	n	n	ID 686	2	4	n	n	21	y	n	0	0	n	n	1
		0	1	y	n	0	n	n	2	0	n	n	2	0	n	n	2	1	n	n	2	0	n	n	2	0	n	n	0	0	n	n	0	0	n	n	ID 687	1	1	n	n	21	y	n	2	0	n	n	2
		2	0	n	n	2	y	n	1	0	n	n	2	5	n	n	2	4	n	n	0	0	n	n	2	0	n	n	2	2	n	n	0	0	n	n	ID 688	1	5	n	n	21	y	n	0	0	n	n	2
		2	4	n	n	0	n	n	2	0	n	n	2	2	n	n	2	1	n	n	0	0	n	n	0	0	n	n	0	0	n	n	2	0	n	n	ID 689	2	0	n	n	21	y	n	1	0	n	n	2
		2	10	y	y	2	n	n	2	2	n	y	2	10	n	y	2	2	n	y	2	5	n	n	2	0	y	n	2	2	n	n	0	0	n	n	ID 690	1	2	n	y	21	y	n	2	0	n	n	2
		2	1	n	n	1	n	n	0	0	n	n	2	0	n	n	2	0	n	n	2	0	n	n	2	0	n	n	2	0	n	n	0	0	n	n	ID 691	1	1	n	n	21	y	n	0	0	n	n	2
		2	8	n	n	0	n	n	2	0	n	n	2	2	n	n	1	2	n	n	2	0	n	n	0	0	n	n	2	1	n	n	2	1	n	n	ID 693	1	2	y	n	12	y	n	2	4	n	n	2
		0	5	y	n	0	n	n	0	0	n	n	2	2	n	n	2	0	n	n	2	0	n	n	2	0	n	n	2	0	n	n	0	0	n	n	ID 694	1	3	y	y	24	y	n	0	0	n	n	2
		1	2	n	n	1	n	n	0	2	n	y	2	3	y	n	2	4	n	n	2	2	y	n	2	1	n	n	2	1	n	n	2	2	n	n	ID 695	1	3	n	n	23	y	n	2	0	n	n	2
		2	7	y	y	0	n	n	2	0	n	n	2	3	n	n	2	0	n	n	2	1	n	n	2	2	n	n	2	1	y	n	2	0	n	n	ID 696	2	3	y	y	23	y	n	1	0	y	n	2
		1	2	n	n	0	n	n	2	7	n	n	2	2	n	n	2	3	n	n	2	4	n	n	2	1	y	n	2	0	n	n	2	0	n	n	ID 697	1	2	n	n	21	y	n	1	0	n	n	1
		1	4	n	n	2	n	n	0	0	n	n	2	2	n	n	2	2	n	n	2	0	n	n	0	0	y	y	2	0	n	n	0	0	n	n	ID 698	2	3	y	n	21	y	n	0	0	n	n	2
		1	7	n	y	0	n	n	0	0	n	n	2	3	n	n	2	1	y	n	2	0	n	n	2	0	n	n	0	0	n	n	0	0	n	n	ID 699	1	2	n	y	21	y	n	0	0	n	n	2
		2	10	y	y	2	n	n	2	1	n	n	2	4	n	n	2	6	n	n	2	1	n	n	2	1	n	n	2	0	n	n	2	0	n	n	ID 700	2	14	y	n	23	y	n	2	1	n	n	2
		1	2	n	n	3	n	n	2	0	n	n	2	2	n	n	2	1	n	n	2	1	n	n	2	0	n	n	0	0	n	n	2	2	n	n	ID 701	2	3	y	n	24	y	n	2	1	n	n	2
		0	1	n	n	12	n	n	2	1	n	n	2	2	n	n	2	7	y	n	2	1	n	n	0	1	n	n	2	2	n	n	2	1	n	n	ID 704	1	4	n	n	1	n	n	1	0	n	n	2
		2	3	n	n	2	n	n	2	5	n	n	2	3	n	n	2	2	y	n	2	2	n	n	2	0	n	n	2	0	n	n	2	0	n	n	ID 705	1	0	y	y	21	y	n	2	2	n	n	2
		1	0	n	n	0	n	n	2	0	n	n	2	0	n	n	2	3	y	n	2	0	n	n	0	0	n	n	0	0	n	n	0	0	n	n	ID 710	2	0	n	n	20	y	n	2	0	n	n	2
		1	0	n	n	1	n	n	1	0	n	n	2	0	n	n	2	1	n	n	2	0	n	n	1	1	n	n	1	0	n	n	2	2	n	n	ID 725	1	1	n	n	2	n	n	2	2	n	n	2
		2	56	y	y	10	y	y	2	5	n	n	2	28	y	y	2	10	y	n	2	21	n	n	2	7	y	n	2	3	y	n	2	1	y	n	ID 726	2	6	y	y	1	n	y	2	0	n	n	2
		2	7	y	y	1	n	n	2	3	y	n	2	0	n	n	2	1	n	n	2	6	n	n	2	0	n	n	2	1	n	n	2	0	n	n	ID 727	2	15	y	n	0	n	n	2	0	n	n	2
		1	3	n	y	2	n	y	0	0	n	n	2	3	n	y	1	0	n	n	0	0	n	n	0	0	n	n	2	1	n	n	0	0	n	n	ID 728
		1	4	n	n	0	n	n	2	0	n	n	2	2	n	n	2	1	n	n	2	0	n	n	2	0	n	n	2	1	n	n	2	0	n	n	ID 729	2	4	y	n	0	n	n	1	0	n	n	2
		2	3	y	n	7	y	n	2	10	n	n	2	3	y	n	2	3	n	n	2	5	n	y	2	3	n	y	2	3	n	y	2	1	n	n	ID 730	2	3	y	y	2	y	y	2	0	n	n	2
		1	7	y	y	0	n	n	0	1	n	n	2	2	y	y	2	1	y	y	2	2	n	y	2	1	n	y	1	1	y	n	1	1	n	n	ID 731	1	3	n	y	1	y	n	1	0	n	n	2
		2	45	y	y	7	y	n	2	5	n	n	2	7	y	n	2	7	n	n	2	5	n	n	2	3	y	y	2	6	y	n	2	5	n	y	ID 733	2	14	y	y	2	y	y	2	5	y	n	2
		2	2	y	n	0	n	n	1	0	n	n	2	0	n	n	2	2	y	n	2	0	n	n	2	0	n	n	2	0	n	n	1	0	n	n	ID 734	2	12	y	n	2	y	n	2	0	n	n	2
		1	2	y	n	0	n	n	2	5	n	n	2	0	n	n	2	10	n	n	2	1	n	n	2	2	y	n	2	0	n	n	0	0	n	n	ID 735	2	3	y	n	0	n	n	2	0	n	n	2
		2	21	n	n	2	n	n	2	3	n	n	1	2	n	n	2	5	n	n	0	0	n	n	2	1	n	n	2	0	n	n	0	0	n	n	ID 736	2	2	n	n	0	n	n	1	0	n	n	2
		1	0	n	n	0	n	n	2	0	n	n	2	0	n	n	2	1	y	n	1	0	n	n	0	0	n	n	0	0	n	n	2	0	n	n	ID 737	2	0	n	n	0	n	n	2	0	n	n	2
		1	6	y	n	0	n	n	0	3	n	n	2	0	n	n	2	2	n	n	2	0	n	n	0	0	n	n	2	0	n	n	1	0	n	n	ID 738	2	12	y	n	0	n	n	2	0	n	n	2
		2	35	y	y	7	y	y	2	50	y	y	2	4	y	y	2	2	y	y	2	6	y	y	2	7	y	y	2	3	y	y	2	2	y	y	ID 739	1	3	y	y	2	y	y	2	6	y	y	2
		0	0	n	n	0	n	n	0	0	n	n	2	0	n	n	2	0	n	n	2	0	n	n	2	0	n	n	2	0	n	n	2	0	n	n	ID 740	0	0	n	n	0	n	n	1	0	n	n	2
		2	3	n	y	2	y	n	2	3	y	y	2	3	n	y	2	3	y	y	2	2	y	n	2	2	y	n	2	1	n	n	0	0	n	n	ID 741	2	3	n	y	2	n	n	2	0	n	n	2
		2	6	n	n	0	n	n	2	0	n	n	2	2	n	n	2	5	y	n	1	1	n	n	2	1	n	n	2	0	n	n	0	0	n	n	ID 743	1	3	y	n	0	n	n	1	0	n	n	2
		2	3	n	n	2	n	n	2	1	n	n	2	2	n	n	2	2	n	n	2	0	n	n	2	3	n	n	2	0	n	n	2	0	n	n	ID 744	2	8	y	y	6	y	y	2	0	n	n	2
		2	2	y	n	2	y	n	0	0	n	n	2	5	n	n	2	7	y	n	0	0	n	n	2	1	n	n	0	0	n	n	2	0	n	n	ID 745	2	5	y	n	0	n	n	0	0	n	n	2
		2	6	y	y	1	n	n	2	0	n	n	2	1	n	n	2	2	y	n	2	1	n	n	2	1	n	n	2	1	n	n	0	0	n	n	ID 746	1	3	n	n	0	n	n	2	0	n	n	2
		1	1	n	n	0	n	n	0	0	n	n	2	2	n	n	2	0	n	n	2	0	n	n	1	0	n	n	2	0	n	n	2	0	n	n	ID 747	1	2	n	n	0	n	n	2	2	n	n	2
		1	2	n	n	3	n	n	2	1	n	n	2	3	n	n	2	5	n	n	2	6	n	n	2	3	n	n	1	1	n	n	2	2	n	n	ID 748	2	1	y	n	0	n	n	2	0	n	n	2
		1	0	n	n	0	n	n	2	2	n	n	2	1	n	n	2	1	y	n	2	3	n	n	2	7	y	y	0	0	n	n	0	0	n	n	ID 749	2	1	n	n	0	n	n	2	0	n	n	2
		2	21	y	n	0	n	n	0	0	n	n	2	0	n	n	2	2	n	y	2	2	n	n	0	0	n	n	2	1	y	n	0	0	n	n	ID 750	2	5	y	n	0	y	n	0	0	n	n	2
		1	1	n	n	2	y	n	2	3	y	n	2	4	n	n	2	5	n	y	0	0	n	n	2	6	n	y	2	2	n	n	2	2	n	n	ID 751	2	1	y	n	1	n	n	2	0	n	n	2
		1	5	y	y	4	n	y	2	1	y	n	2	2	y	n	2	1	y	y	2	1	y	n	1	2	n	y	2	1	n	y	2	1	n	n	ID 753	2	14	y	y	1	n	y	2	0	n	n	2
		2	3	y	y	3	y	n	2	4	y	y	2	5	y	y	2	10	y	y	2	5	y	y	2	5	y	y	2	3	y	y	2	2	n	y	ID 754	1	3	y	y	1	n	n	2	1	y	y	2
		2	10	y	y	0	n	n	1	0	n	n	2	0	n	n	1	0	n	n	1	0	n	n	1	2	n	n	2	2	y	n	1	0	n	n	ID 755	2	4	y	n	0	n	n	0	0	n	n	1
		1	0	y	y	0	y	n	2	3	n	n	2	2	n	n	2	5	n	n	2	2	n	n	2	2	n	n	2	2	n	n	2	0	n	n	ID 756	2	1	n	n	0	n	n	2	0	n	n	2
		2	1	y	y	2	n	n	2	2	n	n	2	5	y	n	2	0	n	n	2	0	n	n	2	1	y	n	2	0	n	n	2	0	n	n	ID 757	1	1	n	n	0	n	n	1	0	n	n	2
		1	17	n	y	0	y	n	2	26	y	y	2	4	y	n	2	23	y	y	1	2	n	n	2	7	y	y	2	2	n	y	2	4	n	n	ID 758	2	10	y	y	5	n	y	2	10	y	n	2
		1	6	y	y	8	y	n	2	3	n	y	2	5	n	y	2	3	n	y	2	7	n	y	1	2	n	y	2	4	n	y	1	0	n	n	ID 759	2	15	y	y	5	n	y	0	0	n	n	2
		1	10	y	n	0	n	n	0	0	n	n	2	1	y	n	1	2	y	n	2	0	n	n	1	0	n	n	2	2	y	n	1	2	n	n	ID 760	2	2	y	n	2	y	y	1	2	y	n	2
		2	3	n	n	0	n	n	2	0	n	n	2	3	n	n	2	0	n	n	2	0	n	n	2	0	n	n	2	0	n	n	2	0	n	n	ID 761	2	3	y	n	0	n	n	2	0	n	n	2
		2	3	y	n	0	n	n	2	0	n	n	2	0	n	n	2	3	n	n	2	0	n	n	2	0	n	n	2	0	n	n	2	0	n	n	ID 763	2	2	n	n	0	n	n	2	0	n	n	2
		2	12	y	y	7	y	y	1	3	n	n	2	4	y	n	2	5	y	n	0	0	n	n	2	3	n	n	0	0	n	n	0	0	n	n	ID 764	2	12	y	y	1	n	n	2	1	n	n	2
		2	6	n	n	6	n	n	0	0	n	n	2	3	n	y	2	3	n	y	0	0	n	n	0	0	n	n	2	4	y	n	0	0	n	n	ID 765	2	9	y	y	0	n	n	0	0	n	n	2
		1	2	n	n	0	n	n	2	0	n	n	2	0	n	n	2	2	y	n	2	3	y	n	0	0	n	n	2	0	n	n	2	0	n	n	ID 766	1	3	n	n	1	n	n	1	0	n	n	1
		2	4	n	n	0	n	n	1	0	n	n	2	0	n	n	2	1	n	n	0	0	n	n	2	0	n	n	2	2	n	n	2	0	n	n	ID 767	1	0	y	n	0	n	n	1	0	n	n	1
		2	7	n	n	0	n	n	1	0	n	n	2	0	n	n	2	4	n	n	2	0	n	n	0	0	n	n	2	0	n	n	2	0	n	n	ID 768	2	10	y	y	0	n	n	1	0	n	n	2
		1	5	n	n	0	n	n	0	0	n	n	2	1	n	n	2	3	n	n	2	0	n	n	2	0	n	n	2	0	n	n	0	0	n	n	ID 769	2	4	n	n	1	n	n	0	0	n	n	1
		2	15	n	y	3	n	y	2	3	n	y	1	3	n	y	2	3	n	y	2	5	y	n	2	3	n	n	2	5	n	n	2	2	n	n	ID 770	2	2	n	y	1	n	y	2	2	n	y	2
		1	1	n	n	2	n	n	1	5	n	n	2	7	n	n	2	8	y	n	2	10	n	n	1	3	n	n	2	3	n	n	2	5	n	n	ID 771	1	7	n	n	0	n	n	2	0	n	n	2
		1	5	n	y	0	n	n	2	2	n	n	1	0	n	n	2	0	y	n	0	0	n	n	2	3	n	y	0	0	n	n	1	2	n	n	ID 773	2	3	n	n	0	n	n	2	0	n	n	1
		1	3	n	n	0	y	n	0	0	n	n	2	3	n	n	2	5	y	n	2	3	n	n	1	2	n	n	2	4	n	y	0	0	n	n	ID 774	2	3	y	y	1	n	n	0	0	n	n	2
		1	4	n	n	0	n	n	0	0	n	n	2	3	n	n	2	1	n	y	0	0	n	n	2	0	n	n	2	0	n	n	1	0	n	n	ID 775	2	3	n	n	1	y	n	0	0	n	n	2
		2	14	y	n	8	n	n	0	0	n	n	2	4	y	n	2	2	n	n	0	0	n	n	2	0	n	n	0	0	n	n	2	0	n	n	ID 776	1	2	n	n	0	n	n	0	0	n	n	2
		1	7	y	n	0	n	n	1	0	n	n	2	1	n	n	2	0	n	n	1	0	n	n	1	0	n	n	2	0	n	n	0	0	n	n	ID 777	1	3	n	n	0	n	n	1	0	n	n	2
		0	1	y	n	0	n	n	2	2	n	y	2	3	y	y	2	3	y	y	2	5	y	y	2	4	y	n	0	0	n	n	2	2	y	y	ID 778	0	0	n	n	2	y	n	2	5	y	y	2
		2	2	y	y	0	n	n	2	1	n	n	2	3	y	y	2	2	y	y	2	2	y	y	2	2	y	y	2	3	y	n	0	0	n	n	ID 779	2	4	n	n	0	n	n	2	3	n	n	2
		2	7	y	y	0	n	n	2	0	n	n	2	2	n	n	2	0	n	n	0	0	n	n	0	0	n	n	2	0	n	n	0	0	n	n	ID 780	0	0	n	n	0	n	n	0	0	n	n	0
		2	6	y	n	3	n	y	2	4	y	n	2	5	y	y	2	5	n	y	2	3	y	n	2	4	n	n	2	3	n	n	2	1	n	n	ID 781	2	3	n	y	0	n	n	2	4	n	y	2
		2	4	n	n	1	n	n	0	0	n	n	1	0	n	n	1	0	n	n	2	0	n	n	2	0	n	n	0	0	n	n	2	0	n	n	ID 783	2	2	y	y	0	n	n	0	0	n	n	1
		2	2	y	y	2	n	n	0	0	n	n	2	4	n	n	2	3	y	n	2	5	n	n	0	0	n	n	2	2	n	n	2	1	n	n	ID 784	1	0	n	n	1	n	y	0	0	n	n	2
		1	5	y	y	2	n	n	0	0	n	n	2	4	n	n	2	3	n	y	2	0	n	n	2	3	n	n	0	0	n	n	0	0	n	n	ID 785	2	2	n	y	2	n	y	2	0	n	n	2
		2	14	y	y	0	n	n	1	0	n	n	2	2	n	n	2	7	n	n	1	1	n	n	2	2	n	n	0	0	n	n	2	0	n	n	ID 786	2	10	y	n	1	y	n	0	0	n	n	2
		2	0	n	n	0	n	n	2	1	n	n	2	3	n	n	2	2	n	n	2	4	y	n	2	1	y	n	2	3	y	n	2	1	n	n	ID 787	2	1	n	n	0	n	n	2	0	n	n	2
		1	1	n	n	2	n	n	2	5	n	n	2	1	n	n	1	2	n	n	1	1	n	n	1	2	n	n	1	0	n	n	0	0	n	n	ID 788	1	2	n	n	4	y	n	0	0	n	n	2
		2	10	y	y	5	y	y	2	3	y	y	2	7	y	y	2	3	y	y	2	5	y	y	0	2	y	y	0	6	y	n	2	0	n	n	ID 789	2	2	n	n	0	n	n	0	0	n	n	2
		1	8	n	y	2	n	n	2	0	n	n	2	2	n	n	2	4	y	n	2	2	n	n	2	1	n	n	0	0	n	n	0	0	n	n	ID 790	2	2	n	n	2	n	n	2	4	n	n	2
		2	3	n	n	0	n	n	0	0	n	n	2	0	n	n	2	0	n	n	2	0	n	n	2	0	n	n	2	0	n	n	0	0	n	n	ID 791	2	4	y	n	0	n	n	0	0	n	n	2
		2	14	y	y	0	n	y	2	2	n	y	2	0	n	n	2	7	y	y	2	0	n	n	2	7	y	y	2	1	n	n	2	0	n	n	ID 793	2	7	n	y	0	n	n	2	0	n	n	2
		1	3	n	n	0	n	n	0	0	n	n	2	4	n	n	2	4	n	n	0	0	n	n	0	0	n	n	2	0	n	n	2	2	n	n	ID 794	2	3	n	n	0	n	n	2	7	n	n	2
		2	1	n	n	1	n	n	0	0	n	n	2	0	n	n	1	0	n	n	0	0	n	n	1	0	n	n	1	0	n	n	0	0	n	n	ID 795	2	4	n	n	1	y	n	1	0	n	n	2
		1	5	n	n	0	n	n	0	0	n	n	2	1	n	n	1	5	y	y	2	0	n	n	1	0	n	n	0	0	n	n	2	0	n	n	ID 796	2	5	n	y	0	n	n	2	0	n	n	2
		1	3	y	y	3	y	y	0	0	n	n	2	2	n	n	1	2	n	n	1	2	y	y	1	0	n	n	1	0	n	n	1	1	n	n	ID 797	1	4	n	n	0	n	n	0	0	n	n	1
		2	7	y	y	7	y	n	0	0	n	n	2	4	n	y	2	5	n	n	2	0	n	n	2	0	n	n	2	1	n	n	0	0	n	n	ID 798	2	7	y	n	2	n	n	0	0	n	n	2
		2	6	n	n	0	n	n	2	0	n	n	2	0	n	n	2	1	n	n	0	0	n	n	2	0	n	n	2	0	n	n	2	0	n	n	ID 799	2	4	y	n	0	n	n	2	0	n	n	2
		1	6	y	n	1	n	n	2	0	n	n	2	1	n	n	2	0	n	n	2	0	n	n	2	0	n	n	2	0	n	n	2	0	n	n	ID 800	1	0	y	n	0	n	n	2	0	y	n	1
		1	5	y	n	0	n	n	0	0	n	n	2	7	y	n	2	1	y	n	2	0	n	n	2	0	n	n	2	0	n	n	2	0	n	n	ID 801	1	5	n	n	0	n	n	0	0	n	n	2
		1	5	y	n	2	y	n	2	0	n	n	2	2	n	n	2	2	n	n	2	1	n	n	2	0	n	n	2	2	n	n	0	0	n	n	ID 803	1	3	n	n	2	n	n	2	2	n	n	2
		1	7	n	n	2	y	y	0	0	n	n	1	0	n	n	2	3	n	n	0	0	n	n	2	2	n	n	0	0	n	n	0	0	n	n	ID 804	1	2	y	n	1	n	y	2	0	n	n	0
		1	7	y	n	0	n	n	1	0	n	n	2	2	n	n	2	0	n	n	2	0	n	n	2	0	n	n	1	0	n	n	2	0	n	n	ID 805	2	4	n	n	1	y	n	2	0	n	n	2
		2	21	y	y	0	n	n	0	0	n	n	1	0	n	n	2	0	n	n	2	0	n	n	2	0	n	n	0	0	n	n	0	0	n	n	ID 806	2	14	y	y	14	y	y	0	0	n	n	2
		2	4	n	n	0	n	n	2	0	n	n	1	0	n	n	2	0	n	n	2	0	n	n	2	0	n	n	2	0	n	n	1	0	n	n	ID 807	1	0	n	n	0	n	n	1	0	y	n	2
		1	2	n	n	0	n	n	0	0	n	n	2	3	y	n	2	0	n	n	2	0	n	n	2	0	n	n	2	1	y	n	0	0	n	n	ID 808	2	3	y	n	5	n	n	0	0	n	n	2
		2	8	n	n	1	n	n	0	0	n	n	2	5	y	n	2	20	n	n	2	11	n	n	2	0	n	n	2	10	n	n	2	0	n	n	ID 809	1	10	y	n	5	y	y	0	0	n	n	2
		2	3	y	n	0	n	n	2	3	n	n	1	1	n	n	2	0	n	n	2	0	n	n	2	1	n	n	2	0	n	n	2	0	n	n	ID 810	2	3	y	n	5	n	n	2	1	n	n	2
		2	10	y	y	4	n	n	0	0	n	n	2	5	y	n	2	25	y	n	0	0	n	n	2	0	n	n	2	5	n	n	2	1	n	n	ID 811	2	30	y	y	7	y	n	0	0	n	n	2
		2	4	y	n	0	n	n	2	2	n	n	2	1	n	n	2	0	n	n	2	0	n	n	2	0	n	n	2	1	n	n	2	1	n	n	ID 813
		2	15	y	n	0	n	n	2	0	n	n	2	3	n	y	2	12	n	n	2	2	y	n	2	3	n	n	2	2	n	n	2	2	n	y	ID 814	2	4	n	n	1	y	n	1	1	y	n	2
		2	30	y	n	0	n	n	2	1	n	n	2	2	n	n	2	2	y	n	2	1	y	n	2	1	n	n	2	3	y	n	2	0	n	n	ID 815	2	3	y	y	1	n	y	2	1	n	n	2
		1	7	n	n	0	n	n	0	0	n	n	2	2	n	n	2	4	n	n	2	0	n	n	0	0	n	n	2	0	n	n	2	0	n	n	ID 816	2	2	n	n	5	n	n	0	0	n	n	2
		2	10	y	n	0	n	n	2	0	n	n	2	3	y	n	2	2	n	n	2	0	n	n	0	0	n	n	1	0	n	n	2	0	n	n	ID 817	1	10	y	n	0	n	n	1	0	n	n	2
		2	3	n	n	0	n	n	2	1	n	n	2	0	n	n	2	5	y	n	2	0	n	n	2	0	n	n	0	0	n	n	2	1	n	n	ID 818	2	1	y	n	0	n	n	1	0	n	n	2
		1	2	n	n	0	n	n	0	0	n	n	2	1	y	n	2	0	n	n	2	0	n	n	0	0	n	n	1	0	n	n	2	0	n	n	ID 819	1	0	n	n	0	n	n	0	0	n	n	2
		2	8	n	y	7	n	n	2	0	n	n	2	3	y	n	2	0	n	y	2	0	n	n	1	0	n	n	0	0	n	n	2	0	n	n	ID 820	1	7	n	n	7	n	n	2	5	n	n	2
		1	1	y	n	1	n	n	0	0	n	n	2	7	y	n	2	2	y	y	2	0	n	n	0	0	n	n	2	2	n	n	2	0	n	n	ID 821	2	1	n	n	0	n	n	2	1	n	n	2
		1	0	n	n	1	n	n	0	0	n	n	2	2	y	n	2	2	y	n	1	0	n	n	1	1	n	n	2	3	n	n	0	0	n	n	ID 823	0	0	n	n	0	n	n	1	0	n	n	2
		2	21	y	y	0	n	n	1	0	n	n	2	2	y	n	2	6	y	y	1	0	n	n	2	0	n	n	2	0	n	n	0	0	n	n	ID 824	2	1	y	n	0	n	n	2	0	n	n	2
		1	1	n	n	1	n	n	1	0	n	n	2	0	y	n	1	0	n	n	2	1	n	n	2	0	n	n	2	0	n	n	2	2	n	n	ID 825	1	0	y	n	1	n	n	0	0	n	n	2
		1	3	n	n	2	n	n	2	0	n	n	0	0	n	n	2	3	y	n	0	0	n	n	2	0	n	n	2	0	n	n	0	0	n	n	ID 826	1	1	n	y	4	n	y	2	3	n	n	2
		1	5	n	n	0	n	n	0	0	n	n	2	7	n	n	2	3	n	n	2	0	n	n	2	2	n	y	2	15	n	n	0	0	n	n	ID 827	1	5	n	n	2	n	n	0	0	n	n	2
		1	2	n	n	2	n	n	2	3	n	n	2	1	n	n	2	2	n	n	0	0	n	n	2	2	n	n	2	1	n	n	2	1	n	n	ID 828	1	3	y	n	2	n	n	2	0	n	n	2
		1	0	n	n	1	n	n	1	0	n	n	1	0	n	n	2	0	n	n	1	0	n	n	2	1	n	n	2	1	n	n	2	1	n	n	ID 829	2	1	y	n	1	y	n	0	0	n	n	2
		1	8	n	n	2	n	n	0	0	n	n	2	2	n	n	1	5	n	y	2	1	n	n	1	2	n	n	2	7	y	n	2	2	n	y	ID 830	2	5	y	n	7	y	n	0	0	n	n	2
		1	3	y	n	0	n	n	1	0	n	n	2	0	n	n	2	4	n	n	2	0	n	n	2	0	n	n	2	1	y	n	2	0	n	n	ID 831	2	4	y	n	6	n	y	0	0	n	n	2
		2	4	y	y	2	y	y	2	0	n	n	2	1	y	n	2	4	n	n	2	0	n	n	2	0	n	n	2	1	n	n	2	0	n	n	ID 833	2	5	y	y	5	y	n	2	5	y	n	2
		1	1	n	n	1	n	n	2	4	n	n	2	0	n	n	2	0	n	n	2	0	n	n	1	1	n	n	2	0	n	n	2	0	n	n	ID 834	1	1	n	n	0	n	n	2	0	n	n	1
		1	2	y	n	1	n	n	2	0	n	n	2	2	n	n	2	0	n	n	2	0	n	n	2	0	n	n	0	0	n	n	0	0	n	n	ID 835	1	4	y	n	0	n	n	2	0	n	n	2
		1	3	n	n	0	n	n	2	0	n	n	2	1	0	0	2	4	y	n	2	3	n	n	2	2	y	n	2	0	n	n	0	0	n	n	ID 836	1	0	n	n	0	n	n	1	0	n	n	2
		1	0	n	n	0	n	n	2	0	n	n	2	0	n	n	2	0	n	n	2	1	n	y	2	0	n	n	2	0	n	n	0	0	n	n	ID 837	2	1	n	n	0	n	n	2	0	n	n	2
		1	7	y	n	0	n	n	2	0	n	n	2	3	n	n	2	0	n	n	2	1	y	n	2	0	n	n	2	1	n	n	2	0	n	n	ID 838	1	4	n	n	0	n	n	2	0	n	n	2
		1	0	n	n	1	n	n	0	0	n	n	2	7	y	n	1	0	n	n	0	0	n	n	1	0	n	n	2	1	n	n	2	0	n	n	ID 839	1	2	n	y	3	y	y	0	0	n	n	2
		1	0	n	n	0	n	n	2	0	n	n	2	7	y	n	2	1	y	n	2	0	n	n	2	0	n	n	2	0	n	n	1	0	n	n	ID 840
		1	10	n	n	0	n	n	1	0	n	n	2	5	y	n	2	0	n	n	2	0	n	n	1	0	n	n	1	0	n	n	2	0	n	n	ID 841	2	5	n	n	0	n	n	1	0	n	n	2
		1	16	n	n	0	n	n	0	0	n	n	2	0	n	n	2	0	n	n	2	0	n	n	2	0	n	n	2	0	n	n	2	0	n	n	ID 843	0	0	n	n	0	n	n	0	0	n	n	2
		2	2	n	n	0	n	n	0	0	n	n	2	1	n	n	2	0	n	n	2	0	n	n	0	0	n	n	2	0	n	n	2	0	n	n	ID 844	2	2	n	n	0	y	n	0	0	n	n	2
		1	0	n	n	1	n	n	0	0	n	n	2	0	n	n	2	0	n	n	0	0	n	n	2	0	n	n	2	0	n	n	0	0	n	n	ID 845	1	3	n	n	0	n	n	0	0	n	n	2
		1	21	y	y	2	n	n	0	0	n	n	2	3	n	n	2	6	n	n	0	0	n	n	0	0	n	n	0	0	n	n	1	0	n	n	ID 846	2	14	y	n	2	n	n	0	0	n	n	2
		2	5	n	n	0	n	n	1	0	n	n	2	0	n	n	2	1	y	n	1	0	n	n	0	0	n	n	0	0	n	n	2	0	n	n	ID 848	2	1	y	n	0	n	n	1	0	n	n	2
		1	3	y	y	0	n	n	2	0	n	n	2	0	n	n	2	5	n	n	2	0	n	n	2	0	n	n	2	2	n	n	2	0	n	n	ID 849	2	5	y	y	0	n	n	0	0	n	n	0
		1	3	y	n	1	y	n	2	0	n	n	2	4	n	n	2	3	n	n	1	1	n	n	2	1	n	n	2	1	n	n	0	0	n	n	ID 850	2	4	y	n	5	y	n	2	0	n	n	2
		2	4	n	n	0	n	n	2	0	n	n	2	0	n	n	2	4	y	n	2	0	n	n	2	0	n	n	2	0	n	n	2	0	n	n	ID 851	1	5	n	n	16	n	n	2	0	n	n	2
		0	0	y	y	0	n	n	2	0	n	n	2	1	n	n	2	7	n	n	1	1	n	n	2	3	n	n	1	1	n	n	2	7	n	n	ID 853	0	0	n	n	0	n	n	2	0	n	n	2
		1	4	n	n	1	n	n	1	1	n	n	1	1	n	n	1	1	n	n	1	2	n	n	2	4	n	n	1	2	n	n	2	2	n	n	ID 854	0	1	n	n	2	y	n	2	0	n	n	1
		1	2	n	n	0	n	n	2	0	n	n	2	1	n	n	2	0	n	n	2	0	n	n	2	0	n	n	2	0	n	n	2	0	n	n	ID 855	2	1	n	n	0	n	n	2	0	n	n	2
		1	3	n	n	0	n	n	1	0	n	n	1	0	n	n	2	0	n	n	0	0	n	n	2	0	n	n	2	0	n	n	0	0	n	n	ID 856	2	2	y	y	0	n	n	1	0	n	n	2
		1	2	n	n	0	n	n	0	0	n	n	2	0	n	n	2	0	n	n	2	0	n	n	0	0	n	n	2	0	n	n	0	0	n	n	ID 857	1	0	n	n	0	n	n	2	0	n	n	2
		1	3	n	n	0	n	n	1	1	n	n	2	3	n	n	2	2	n	n	2	0	n	n	1	0	n	n	2	0	n	n	2	0	n	n	ID 858	2	3	y	n	2	y	n	0	0	n	n	2
		1	2	y	n	1	y	n	0	0	n	n	2	1	y	n	2	5	n	n	2	0	n	n	0	0	n	n	0	0	n	n	2	0	n	n	ID 859	2	3	n	n	0	n	n	2	2	n	n	2
		2	0	n	n	0	n	n	2	1	n	n	1	0	n	n	2	0	n	n	0	0	n	n	1	0	n	n	0	0	n	n	2	0	n	n	ID 860	1	2	y	n	0	n	n	2	1	n	n	2
		2	5	n	n	0	n	n	2	0	n	n	2	2	n	n	2	1	n	n	2	0	n	n	2	0	n	n	2	0	n	n	0	0	n	n	ID 861	2	5	y	y	21	y	n	2	0	n	n	2
		1	0	n	n	0	n	n	0	0	n	n	2	0	n	n	2	0	n	n	0	0	n	n	0	0	n	n	2	0	n	n	2	0	n	n	ID 863	2	2	n	n	1	n	n	0	0	n	n	2
		1	0	n	n	0	n	n	0	0	n	n	2	0	n	n	2	0	y	n	1	0	n	n	0	0	n	n	2	0	n	n	2	0	n	n	ID 864	2	2	n	n	0	n	n	1	0	n	n	2
		1	7	n	n	0	n	n	0	0	n	n	2	0	n	n	2	1	n	y	1	0	n	n	0	0	n	n	2	0	n	n	1	0	n	n	ID 865	0	0	n	n	0	n	n	0	0	n	n	2
		1	9	y	n	2	n	n	2	5	n	n	0	2	n	n	2	5	y	n	0	0	n	n	2	2	n	n	2	0	n	n	0	0	n	n	ID 866	1	2	n	n	0	n	n	2	0	n	n	2
		1	3	n	n	0	n	n	2	0	n	n	2	0	n	n	2	0	n	n	1	0	n	n	2	0	n	n	1	0	n	n	1	0	n	n	ID 867	2	4	y	n	0	n	n	2	1	y	n	2
		2	35	n	n	1	n	n	0	1	n	n	2	3	n	n	2	0	n	n	2	0	n	n	0	0	n	n	2	3	n	n	1	0	n	n	ID 868	2	4	y	n	0	n	n	2	3	n	n	2
		2	1	y	n	0	n	n	0	0	n	n	2	1	n	n	2	5	n	n	0	0	n	n	2	3	n	n	2	0	n	n	1	1	n	n	ID 869	1	2	n	n	3	n	n	1	0	n	n	2
		1	10	n	n	0	n	n	0	0	n	n	1	0	n	n	0	5	y	n	1	0	n	n	2	0	n	n	2	2	n	n	2	1	n	n	ID 870	2	0	n	n	0	n	n	2	0	n	n	2
		2	2	y	n	0	n	n	2	0	n	n	2	1	n	n	2	5	y	y	1	1	n	y	2	0	n	n	2	1	n	n	2	1	n	y	ID 871	2	1	y	n	1	n	n	2	0	n	n	2
		2	0	n	y	1	y	n	1	0	n	n	2	3	n	n	2	4	n	n	2	0	n	n	1	3	n	y	2	2	n	n	2	0	n	n	ID 873	2	4	y	n	7	y	n	2	0	n	n	2
		0	13	n	n	1	n	n	2	1	n	n	2	0	n	n	1	0	n	n	1	0	n	n	1	0	n	n	2	1	n	n	0	0	n	n	ID 874	1	1	n	n	0	n	n	2	0	n	n	2
		0	16	y	n	0	n	n	1	0	n	n	1	0	n	n	1	0	n	n	0	0	n	n	1	0	n	n	1	0	n	n	0	0	n	n	ID 875	2	6	y	n	0	n	n	0	0	n	n	0
		1	0	n	n	0	n	n	1	0	n	n	2	2	n	n	1	0	n	n	1	0	n	n	0	0	n	n	1	0	n	n	1	0	n	n	ID 876	2	5	y	n	2	n	n	2	0	n	n	2
		1	3	y	y	0	n	n	1	0	n	n	2	0	y	n	2	0	n	n	2	1	n	n	1	0	n	n	1	0	y	n	1	0	n	n	ID 877	1	7	n	n	0	n	n	1	0	n	n	2
		1	0	n	n	0	n	n	0	0	n	n	2	2	n	n	2	0	n	n	2	0	n	n	2	0	n	n	2	0	n	n	1	0	n	n	ID 878	1	0	n	n	0	n	n	1	0	n	n	2
		1	4	y	n	0	n	n	1	1	y	n	2	5	y	n	1	2	n	y	1	0	n	n	0	0	n	n	1	2	n	y	0	0	n	n	ID 879	2	3	n	n	1	n	n	0	0	n	n	2
		1	0	n	n	0	n	n	0	0	n	n	2	0	n	n	2	0	n	n	1	0	n	n	2	0	n	n	1	1	n	n	1	0	n	n	ID 880	2	1	n	n	0	n	n	2	0	n	n	2
		1	1	y	y	3	n	n	1	0	n	n	1	0	n	n	1	0	n	n	1	0	n	n	1	0	n	n	1	0	n	n	1	0	n	n	ID 881	1	1	n	n	0	n	n	1	0	n	n	2
		2	2	n	n	0	n	n	0	0	n	n	1	1	n	n	2	0	n	n	2	0	n	n	0	0	n	n	1	0	n	n	1	0	n	n	ID 883	1	0	n	n	0	n	n	0	0	n	n	2
		1	2	n	n	0	n	n	0	0	n	n	2	0	n	n	2	0	n	n	2	0	n	n	2	3	n	n	2	0	n	n	2	0	n	n	ID 884	2	1	n	n	0	n	n	2	1	n	n	2
		2	3	y	n	0	n	n	2	2	n	n	2	2	n	n	1	5	n	n	2	0	n	n	2	0	n	n	2	3	n	n	2	2	n	n	ID 885	2	4	y	y	6	y	n	2	2	y	n	2
		2	14	y	y	5	n	n	2	5	n	n	2	0	n	n	2	7	n	n	1	0	n	n	2	0	n	n	2	3	n	n	2	0	n	n	ID 886	1	4	n	n	0	n	n	0	0	n	n	2
		2	10	y	y	3	n	n	1	0	y	n	2	2	y	n	2	14	y	n	1	2	n	n	2	3	y	y	1	0	n	n	1	1	n	n	ID 887	2	6	y	n	2	n	n	2	2	y	n	1
		1	3	n	n	0	n	n	0	0	n	n	2	1	y	n	2	0	n	n	1	1	n	n	0	0	n	n	2	0	y	n	0	0	n	n	ID 888	1	2	y	n	0	n	n	2	1	n	n	2
		1	2	n	n	0	n	n	0	0	n	n	2	1	n	n	1	0	n	n	2	0	n	n	0	0	n	n	2	0	n	n	0	0	n	n	ID 889	2	4	n	n	4	n	n	0	0	n	n	2
		1	0	n	n	0	n	n	0	0	n	n	2	0	n	n	2	0	n	n	2	0	n	n	2	0	n	n	2	0	n	n	1	0	n	n	ID 890	1	0	n	n	0	n	n	0	0	n	n	2
		1	0	n	n	2	n	n	2	0	n	n	2	0	y	n	2	0	n	n	1	1	n	n	2	1	n	n	2	0	n	n	2	0	n	n	ID 891	2	3	n	n	1	y	n	1	0	n	n	2
		1	2	n	n	0	n	n	2	0	n	n	1	4	y	n	2	0	n	n	2	2	n	n	2	0	n	n	2	0	n	n	2	0	n	n	ID 893	2	5	y	y	0	n	n	2	0	n	n	2
		1	2	n	n	0	n	n	0	0	n	n	2	5	y	n	2	0	n	n	1	0	n	n	0	0	n	n	0	0	n	n	2	0	n	n	ID 894	2	3	n	n	2	y	n	0	0	n	n	1
		1	0	n	n	0	y	n	2	2	n	n	2	7	y	n	2	0	n	n	0	0	n	n	1	0	n	n	0	0	n	n	2	0	n	n	ID 895	2	5	n	n	0	n	n	2	0	n	n	2
		2	20	y	n	1	n	n	1	0	n	n	2	0	n	n	2	2	n	n	1	0	n	n	2	0	n	n	0	0	n	n	1	0	n	n	ID 896	2	5	n	y	21	n	n	2	2	n	n	2
		1	2	y	y	4	y	y	2	0	n	y	2	3	y	n	1	3	y	y	1	1	n	n	2	3	y	y	1	0	n	n	1	0	n	n	ID 897	1	1	n	n	3	n	n	1	0	n	n	2
		1	1	y	y	2	y	n	1	3	y	y	2	7	y	y	2	7	y	y	2	4	y	y	2	3	y	y	2	3	y	y	2	7	y	n	ID 898	2	3	y	y	3	y	y	2	5	y	y	2
		1	4	n	n	1	y	n	1	0	n	n	2	5	y	n	2	0	n	n	2	0	n	n	2	0	n	n	2	0	n	n	0	0	n	n	ID 899	2	2	n	n	2	y	n	0	0	n	n	2
		2	7	y	y	0	n	n	0	0	n	n	1	0	n	n	1	0	n	n	0	0	n	n	1	0	n	n	1	0	n	n	0	0	n	n	ID 900	1	21	y	y	0	n	n	1	0	n	n	1
		2	5	y	n	1	n	n	2	0	n	n	2	5	y	n	2	3	n	n	2	0	n	n	1	1	n	n	0	0	n	n	2	0	n	n	ID 901	2	3	y	y	1	y	n	2	0	n	n	2
		0	5	n	n	0	n	n	2	20	n	n	2	5	y	n	2	4	n	n	0	0	n	n	2	3	n	n	0	0	n	n	0	0	n	n	ID 903	2	5	y	y	1	y	n	1	1	y	n	2
		0	0	n	n	2	n	n	0	0	n	n	2	4	n	n	2	0	n	n	2	0	n	n	0	0	n	n	2	0	n	n	2	0	n	n	ID 904	2	7	y	n	5	y	n	2	0	n	n	2
		2	7	y	y	2	n	n	1	0	n	n	2	4	y	n	2	0	n	n	2	0	n	n	2	0	n	n	2	1	n	n	1	0	n	n	ID 905	2	3	y	n	2	n	n	1	0	n	n	2
		2	4	n	n	0	n	n	0	0	n	n	2	0	n	n	2	1	n	n	0	0	n	n	1	0	n	n	0	0	n	n	2	0	n	n	ID 906	1	0	n	n	1	y	n	0	0	n	n	2
		1	2	n	n	0	n	n	2	0	n	n	1	3	y	n	2	0	n	n	2	0	n	n	2	0	n	n	0	0	n	n	1	0	n	n	ID 908	1	2	n	n	0	n	n	2	2	n	n	0
		1	0	y	n	0	n	n	2	0	n	n	2	5	y	n	2	0	n	n	2	0	n	n	2	0	n	n	0	0	n	n	0	0	n	n	ID 909	1	0	n	n	1	n	n	2	0	n	n	2
		1	2	n	n	2	n	n	2	0	n	n	2	3	n	n	2	0	n	n	2	4	n	n	1	0	n	n	2	1	n	n	0	0	n	n	ID 910	2	20	n	n	5	y	n	2	5	n	n	2
		1	0	n	n	0	n	n	2	0	n	n	2	4	y	n	2	0	n	n	2	0	n	n	2	0	n	n	2	0	n	n	0	0	n	n	ID 911	2	2	y	n	1	y	n	2	0	n	n	2
		2	6	y	n	4	n	y	2	3	n	y	2	2	y	n	2	6	y	y	2	4	y	y	2	1	n	y	2	0	n	y	2	1	y	n	ID 913	2	6	y	y	4	n	n	2	0	n	n	2
		1	2	n	n	0	n	n	2	0	n	n	2	3	n	n	2	3	n	n	2	0	n	n	2	2	n	n	2	0	n	n	2	0	n	n	ID 914	1	1	n	n	21	y	n	2	0	n	n	2
		1	0	n	n	0	n	n	2	0	n	n	2	3	n	n	2	2	n	n	2	0	n	n	2	0	n	n	2	0	n	n	2	0	n	n	ID 915	0	0	n	n	1	y	n	2	0	n	n	2
		2	1	n	n	0	n	n	0	0	n	n	2	5	y	n	2	0	n	n	1	0	n	n	2	3	n	n	0	0	n	n	2	0	n	n	ID 916	2	0	n	n	1	n	n	1	0	n	n	2
		2	0	n	n	1	n	n	2	0	n	n	2	0	n	n	2	0	n	n	2	0	n	n	0	0	n	n	0	0	n	n	2	0	n	n	ID 917	1	5	n	n	6	n	n	2	1	n	n	1
		1	1	n	n	1	y	n	2	0	n	n	2	4	n	n	2	0	n	n	2	0	n	n	2	0	n	n	2	0	n	n	2	0	n	n	ID 918	1	0	n	n	0	n	n	2	0	n	n	2
		2	2	n	n	2	y	n	0	0	n	n	2	3	n	n	0	0	n	n	0	0	n	n	1	1	y	n	2	0	n	n	2	1	n	n	ID 919	2	2	n	n	1	y	n	0	0	n	n	2
		2	0	n	n	0	n	n	2	0	n	n	2	1	n	n	2	0	n	n	2	0	n	n	2	0	n	n	0	0	n	n	2	0	n	n	ID 920	1	0	n	n	21	n	n	1	0	n	n	2
		2	0	n	n	0	n	n	2	0	n	n	2	0	n	n	2	0	n	n	0	0	n	n	0	0	n	n	2	0	n	n	0	0	n	n	ID 921	2	4	y	n	5	n	n	0	0	n	n	2
		2	2	y	n	0	n	n	2	0	n	n	2	1	n	n	2	3	y	n	2	0	n	n	2	1	y	n	0	0	n	n	2	1	y	n	ID 933	2	2	n	n	1	n	n	2	1	n	n	2
		2	4	y	n	3	n	n	1	0	n	n	2	3	n	n	2	0	n	n	2	0	n	n	1	1	y	n	2	0	n	n	2	0	n	n	ID 934	1	4	y	n	4	n	n	0	0	n	n	2
		1	0	n	n	0	n	n	0	0	n	n	2	4	n	n	2	2	y	n	1	3	n	n	0	0	n	n	2	0	n	n	2	0	n	n	ID 935	2	0	n	n	2	n	n	0	0	n	n	2
		1	0	n	n	0	n	n	1	0	n	n	2	0	n	n	2	0	n	n	2	0	n	n	1	0	n	n	1	0	n	n	0	0	n	n	ID 936	1	1	n	n	0	n	n	0	0	n	n	2
		2	3	n	n	0	n	n	2	0	n	n	2	3	y	n	2	0	n	n	2	0	n	n	2	0	n	n	2	0	n	n	2	0	n	n	ID 937	2	0	n	n	1	n	n	2	2	n	n	2
		0	0	n	n	3	n	n	0	0	n	n	2	0	n	n	2	0	n	n	0	0	n	n	1	0	n	n	2	0	y	n	1	0	n	n	ID 938	0	0	n	n	3	y	n	2	0	n	n	2
		1	0	y	n	4	y	y	2	3	y	n	2	2	y	n	2	5	y	y	2	6	y	y	2	2	n	n	2	3	n	y	2	0	n	y	ID 939	1	3	n	n	5	y	y	2	0	y	y	2
		1	6	n	n	2	n	n	2	0	n	n	2	3	n	n	2	0	n	n	2	0	n	n	2	0	n	n	2	0	n	n	1	0	n	n	ID 940	1	7	n	n	5	n	n	2	0	n	n	2
		2	0	n	n	0	n	n	0	0	n	n	2	3	y	n	2	0	n	n	0	0	n	n	0	0	n	n	0	0	n	n	0	0	n	n	ID 941	2	2	y	n	3	y	y	0	0	n	n	2
		2	21	y	y	7	y	y	2	3	n	n	2	3	n	n	2	0	y	n	2	0	n	n	2	0	y	n	2	0	n	n	2	0	n	n	ID 943	2	3	y	y	2	n	n	2	2	n	n	2
		2	2	n	n	2	y	n	2	0	n	n	2	2	n	n	2	2	y	n	2	0	n	n	2	0	n	n	0	0	n	n	0	0	n	n	ID 944	2	3	n	n	3	y	y	0	1	n	n	1
		1	3	y	n	4	y	n	2	0	n	n	2	3	y	n	2	2	y	n	0	0	n	n	0	0	n	n	0	0	n	n	0	0	n	n	ID 945	1	3	n	n	1	n	n	2	2	y	n	2
		2	14	y	n	3	n	n	2	5	n	n	2	3	n	n	2	5	y	n	2	5	y	n	2	0	n	n	2	2	y	n	2	2	n	n	ID 946	1	3	y	n	1	n	n	2	0	n	n	2
		1	3	y	n	1	n	y	2	0	n	n	2	1	y	n	0	0	n	n	0	0	n	n	0	0	n	n	2	1	y	y	0	0	n	n	ID 947	1	1	n	n	2	n	y	0	0	n	n	2
		2	3	n	n	2	y	n	2	0	n	n	2	1	n	n	2	2	n	n	0	0	n	n	0	0	n	n	0	0	n	n	0	0	n	n	ID 948	2	1	n	n	1	n	n	2	1	n	n	2
		2	0	n	n	0	n	n	2	0	n	n	2	1	n	n	1	0	n	n	2	0	n	n	1	0	n	n	2	0	n	n	0	0	n	n	ID 949	1	0	n	n	4	n	n	2	0	n	n	2
		1	4	n	n	1	n	n	1	0	n	n	2	3	n	n	2	2	n	n	2	3	y	n	0	0	n	n	2	0	n	n	0	0	n	n	ID 950	2	5	y	n	3	n	n	2	4	n	n	2
		2	6	y	n	4	n	n	2	2	y	n	2	3	y	n	2	3	n	n	2	0	n	n	2	0	n	n	2	1	n	n	2	0	n	n	ID 951	2	1	n	n	4	n	n	2	0	n	n	2
		1	0	y	y	0	n	n	0	0	n	n	2	3	n	n	2	3	y	y	2	0	y	y	2	0	n	n	0	0	n	n	0	0	n	n	ID 953	2	3	n	n	1	n	n	2	0	n	n	0
		1	0	n	n	0	n	n	0	0	n	n	0	0	n	n	2	0	n	n	2	0	n	n	2	0	n	n	2	0	n	n	0	0	n	n	ID 954	1	2	n	n	2	n	n	0	0	n	n	0
		1	6	y	n	7	y	n	0	0	n	n	2	3	n	n	2	0	n	n	0	0	n	n	2	0	n	n	2	1	n	n	0	0	n	n	ID 955	1	0	n	n	2	n	n	1	0	n	n	2
		1	2	y	n	3	y	y	2	0	n	n	2	2	y	n	2	3	y	n	0	0	n	n	2	0	n	n	0	0	n	n	0	0	n	n	ID 956	2	2	n	y	3	n	n	0	0	n	n	2
		2	3	y	n	1	n	n	2	0	n	n	2	5	y	n	2	0	n	n	0	0	n	n	2	1	y	n	0	0	n	n	2	0	n	n	ID 957	1	1	n	n	1	y	n	0	0	n	n	2
		1	0	n	n	1	n	n	2	0	n	n	2	3	n	n	2	1	n	n	2	0	n	n	2	0	n	n	2	0	n	n	2	0	n	n	ID 958	1	4	y	n	1	n	n	2	0	n	n	2
		1	5	y	n	2	n	n	2	0	n	n	2	5	n	n	2	0	n	n	2	0	n	n	2	0	n	n	2	2	n	n	2	0	n	n	ID 959	2	4	y	n	2	n	n	2	0	n	n	2
		2	0	n	n	1	n	n	2	0	n	n	2	1	n	n	2	0	n	n	2	0	n	n	2	0	n	n	2	1	y	n	2	0	n	n	ID 960	1	1	y	n	7	y	y	2	0	n	n	2
		1	5	y	n	2	n	n	0	0	n	n	2	5	y	y	2	0	n	n	2	0	n	n	2	1	y	n	2	2	n	n	2	0	n	n	ID 961	1	6	n	n	6	n	n	2	0	n	n	2
		2	4	y	n	0	n	n	0	0	n	n	2	3	n	n	2	3	n	n	2	0	n	n	2	0	n	n	0	0	n	n	2	0	n	n	ID 963	2	7	n	n	1	n	n	0	0	n	n	2
		2	3	n	n	0	n	n	2	0	n	n	2	3	n	n	2	0	n	n	2	0	n	n	2	0	n	n	2	0	n	n	2	0	n	n	ID 964	2	3	n	n	2	n	n	2	0	n	n	2
		2	2	n	n	2	n	y	1	0	n	n	2	3	n	n	2	3	y	y	1	0	n	n	2	0	n	n	0	0	n	n	2	0	n	n	ID 975	2	2	n	n	1	n	n	1	0	n	n	2
		1	0	n	n	0	n	n	0	0	n	n	1	0	n	n	1	0	n	n	0	0	n	n	0	0	n	n	0	0	n	n	1	0	n	n	ID 1000	1	3	n	n	21	y	n	0	0	n	n	2
		1	1	n	n	1	n	n	0	0	n	n	2	4	y	n	1	0	n	n	0	0	n	n	0	0	n	n	1	0	n	n	1	0	n	n	ID 1001	1	0	n	n	18	y	n	0	0	n	n	1
		2	4	y	y	2	n	n	2	0	n	n	2	2	y	n	2	3	n	n	2	0	n	n	2	1	n	n	2	1	y	y	2	1	n	n	ID 1003	2	0	y	n	22	n	n	2	0	n	n	2
		2	0	n	n	0	n	n	2	0	n	n	2	0	n	n	1	0	n	n	1	0	n	n	2	0	n	n	0	0	n	n	2	0	n	n	ID 1004	2	0	y	n	21	n	n	2	0	n	n	2
		1	7	y	y	0	n	n	0	0	n	n	2	1	y	n	2	0	n	n	1	2	n	n	0	0	n	n	2	0	n	n	2	0	n	n	ID 1005	0	0	n	n	21	y	y	2	2	n	n	2
		1	6	y	y	0	n	n	1	0	n	n	1	0	n	n	2	6	y	n	2	0	n	n	1	0	n	n	2	0	n	n	1	0	n	n	ID 1006	2	10	y	y	0	n	n	0	0	n	n	2
		1	0	y	n	0	n	n	0	0	n	n	1	0	n	n	2	4	n	n	0	0	n	n	0	0	n	n	1	0	n	n	0	0	n	n	ID 1007	1	3	y	y	2	n	n	0	0	n	n	2
		2	14	y	n	0	n	n	1	0	n	n	2	0	n	n	2	0	n	n	2	1	n	n	2	0	n	n	0	0	n	n	1	0	n	n	ID 1008	1	3	n	n	3	y	n	1	0	n	n	2
		1	3	n	n	0	n	n	1	0	n	n	2	1	n	n	2	0	n	n	0	1	n	n	0	0	n	n	0	2	n	n	1	0	n	n	ID 1009	2	1	y	n	0	n	n	0	0	n	n	2
		1	0	n	n	0	n	n	1	0	n	n	1	0	n	n	2	2	n	n	1	0	n	n	0	0	n	n	0	0	n	n	2	0	n	n	ID 1010	1	0	n	n	0	n	n	2	0	n	n	2
	0
	1
	2
	Y
	N
[truncated: 25 more columns]

## Sheet: Flex Derm
	Flex Derm
	ID	1st VISIT								2nd VISIT
		Since Jan., had an ITCHY skin condition?	Ever itchy skin condition affecting creases?	Since Jan., had dry skin in general?	flexural derm: around the eyes?	flexural derm: front of the neck?	flexural derm: around the elbows?	flexural derm: behind the knees?	flexural derm: fronts of ankles?	Since Jan., had an ITCHY skin condition?	Ever itchy skin condition affecting creases?	Since Jan., had dry skin in general?	flexural derm: around the eyes?	flexural derm: front of the neck?	flexural derm: around the elbows?	flexural derm: behind the knees?	flexural derm: fronts of ankles?
		n	n	y	n	n	n	n	n	n	n	n	n	n	n	n	n
		n	n	n	n	n	n	n	n	n	n	n	n	n	n	n	n
		n	n	n	n	n	n	n	n	n	n	n	n	n	n	n	n
		n	n	y	n	n	n	n	n	n	n	n	n	n	n	n	n
		n	n	n	n	n	n	n	n	n	n	y	n	n	n	n	n
		n	n	n	n	n	n	n	n	n	n	y	n	n	n	n	n
		n	n	n	n	n	n	n	n	y	n	y	n	n	n	n	n		Y
		y	n	y	n	n	n	n	n	n	n	n	n	n	n	n	n		N
		n	n	n	n	n	n	n	n	y	n	n	n	n	n	n	n
		y	n	n	n	n	n	n	n	n	n	n	n	n	n	n	n
		y	n	y	n	n	n	n	n	y	y	y	n	n	n	n	n
		y	n	n	n	n	n	n	n	n	n	n	n	n	n	n	n
		n	n	n	n	n	n	n	n	n	n	n	n	n	n	n	n
		y	y	n	n	n	n	n	n	y	y	y	n	n	y	n	n
		y	n	y	n	n	n	n	n	y	n	n	n	n	n	n	n
		n	n	y	n	n	n	n	n	n	n	n	n	n	n	n	n
		n	n	n	n	n	n	n	n	n	n	n	n	n	n	n	n
		y	n	n	n	n	n	n	n	n	n	n	n	n	n	n	n
		n	n	y	n	n	n	n	n	n	n	n	n	n	n	n	n
		y	y	y	n	n	n	n	n	y	n	n	n	n	n	n	n
		n	n	y	n	n	n	n	n	n	n	n	n	n	n	n	n
		y	y	y	n	n	n	n	n	n	n	n	n	n	n	n	n
		n	n	n	n	n	n	n	n	n	n	n	n	n	n	n	n
		y	y	y	n	n	n	n	n	y	n	n	n	n	n	n	n
		n	n	y	n	n	n	n	n	y	y	y	n	n	n	n	n
		n	n	n	n	n	n	n	n	n	n	n	n	n	n	n	n
		y	n	n	n	n	n	n	n	n	n	n	n	n	n	n	n
		n	n	y	n	n	n	n	n	y	n	n	n	n	n	n	n
		y	n	n	n	n	n	n	n	n	n	y	n	n	n	n	n
		n	n	n	n	n	n	n	n	y	n	n	n	y	n	n	n
		n	n	n	n	n	n	n	n	n	n	y	n	n	n	n	n
		n	n	y	n	n	n	n	n	y	n	n	n	n	n	n	n
		y	n	n	n	n	n	n	n	n	n	y	n	n	n	n	n
		n	n	y	n	n	n	n	n	n	n	n	n	n	n	n	n
		n	n	y	n	n	n	n	n	y	n	y	n	n	n	n	n
		n	n	y	n	n	n	n	n	y	n	y	n	n	n	n	n
		y	n	y	n	n	n	n	n	n	n	n	n	n	n	n	n
		n	n	n	n	n	n	n	n	n	n	n	n	n	n	n	n
		n	n	n	n	n	n	n	n	n	n	n	n	n	n	n	n
		y	y	y	n	n	n	n	n	n	n	n	n	n	n	n	n
		y	y	n	n	n	n	n	n	n	n	n	n	n	n	n	n
		n	n	y	n	n	n	n	n	y	n	n	n	n	n	n	n
		y	n	n	n	n	n	n	n	n	n	n	n	n	n	n	n
		n	n	n	n	n	n	n	n	n	n	n	n	n	n	n	n
		n	n	y	n	n	n	n	n	n	n	n	n	n	n	n	n
		y	y	y	n	n	n	n	n	n	n	n	n	n	n	n	n
		y	y	n	n	n	y	n	n	n	n	n	n	n	n	n	n
		n	n	n	n	n	n	n	n	n	n	n	n	n	n	n	n
		n	n	n	n	n	n	n	n	n	n	n	n	n	n	n	n
		n	n	n	n	n	n	n	n	n	n	n	n	n	n	n	n
		n	n	n	n	n	n	n	n
		y	y	y	n	n	n	n	n	n	n	n	n	n	n	n	n
		n	n	n	n	n	n	n	n	n	n	n	n	n	n	n	n
		y	y	y	n	n	n	n	n	n	n	n	n	n	n	n	n
		y	y	n	n	n	n	n	n	n	n	n	n	n	n	n	n
		y	y	n	n	n	n	n	n	n	n	n	n	n	n	n	n
		y	y	n	n	n	n	n	n	n	n	n	n	n	n	n	n
		y	n	y	n	n	n	n	n	n	n	n	n	n	n	n	n
		y	y	n	n	n	n	n	n	n	n	n	n	n	n	n	n
		y	y	n	n	n	n	n	n	n	n	y	n	n	n	n	n
		y	y	n	n	n	n	n	n	y	y	n	n	n	n	n	n
		y	n	n	n	n	n	n	n	n	n	n	n	n	n	n	n
		y	y	y	n	n	n	y	n	n	n	n	n	n	n	n	n
		y	y	n	n	n	n	n	n	y	n	n	n	n	n	n	n
		y	n	y	n	n	n	n	n	y	y	n	n	n	n	n	n
		y	y	n	n	n	n	n	n	y	y	n	n	n	n	n	n
		n	n	n	n	n	n	n	n	n	n	n	n	n	n	n	n
		y	y	y	n	n	n	y	n	n	n	n	n	n	n	n	n
		y	y	y	n	n	n	n	n	n	n	n	n	n	n	n	n
		y	y	y	n	n	n	n	n	y	y	n	n	n	n	n	n
		y	y	y	n	n	n	y	n	n	n	n	n	n	n	n	n
		y	y	y	n	n	n	n	n	y	n	n	n	n	n	n	n
		y	y	n	n	n	n	n	n	n	n	n	n	n	n	n	n
		y	y	n	n	n	n	y	n	y	n	n	n	n	n	n	n
		y	y	y	n	n	n	n	n	n	n	y	n	n	n	n	n
		y	y	y	n	n	n	n	n	n	n	n	n	n	n	n	n
		n	n	y	n	n	n	n	n	y	n	n	n	n	n	n	n
		n	y	n	n	n	n	n	n	n	n	n	n	n	n	n	n
		n	n	y	n	n	n	n	n	n	n	n	n	n	n	n	n
		y	y	n	n	n	n	n	n	y	y	n	n	n	n	n	n
		n	n	n	n	n	n	n	n	n	n	n	n	n	n	n	n
		y	y	n	n	n	n	n	n	n	n	n	n	n	n	n	n
		y	y	n	n	n	n	y	n	n	n	n	n	n	n	n	n
		n	y	n	n	n	n	n	n	n	n	n	n	n	n	n	n
		n	n	n	n	n	n	n	n	n	n	n	n	n	n	n	n
		y	y	n	n	n	n	n	n	n	n	n	n	n	n	n	n
		y	n	y	n	n	n	n	n	y	n	y	n	n	n	n	n
		y	y	n	n	n	n	n	y	n	n	n	n	n	n	n	n
		y	y	y	n	n	n	y	n	n	n	n	n	n	n	n	n
		y	y	y	n	n	n	y	y	n	n	n	n	n	n	n	n
		n	n	n	n	n	n	n	n	y	n	y	n	n	n	n	n
		y	y	y	n	n	n	n	y	n	n	n	n	n	n	n	n
		n	n	n	n	n	n	n	n	n	n	n	n	n	n	n	n
		n	n	n	n	n	n	n	n	n	n	n	n	n	n	n	n
		n	n	n	n	n	n	n	n	n	n	n	n	n	n	n	n
		y	y	n	n	n	n	n	n	n	n	n	n	n	n	n	n
		n	y	y	n	n	n	n	n	n	n	y	n	n	n	n	n
		n	n	y	n	n	n	n	n	n	n	n	n	n	n	n	n
		n	n	n	n	n	n	n	n	n	n	n	n	n	n	n	n
		y	y	n	n	n	n	n	n	y	y	n	n	n	n	n	n
		n	n	n	n	n	n	n	n	n	n	y	n	n	n	n	n
		y	y	n	n	n	n	n	n	n	n	y	n	n	n	n	n
		n	n	y	n	n	n	n	n	n	n	n	n	n	n	n	n
		n	n	n	n	n	n	n	n	n	n	n	n	n	n	n	n
		y	y	n	n	n	n	n	n	n	n	y	n	n	n	n	n
		y	y	n	n	n	n	n	n	n	n	y	n	n	n	n	n
		y	y	y	n	n	n	n	n	y	y	n	n	n	n	n	n
		n	n	n	n	n	n	n	n	n	n	n	n	n	n	n	n
		n	n	n	n	n	n	n	n	n	n	n	n	n	n	n	n
		y	y	n	n	n	n	n	n	n	n	n	n	n	n	n	n
		y	y	y	n	n	n	y	n	n	n	n	n	n	n	n	n
		y	y	n	n	n	n	n	n	n	n	n	n	n	n	n	n
		n	n	n	n	n	n	n	n	n	n	n	n	n	n	n	n
		n	n	y	n	n	n	n	n	n	n	n	n	n	n	n	n
		y	y	y	n	n	n	y	n	y	y	n	n	n	n	y	n
		n	n	y	n	n	n	n	n	y	n	y	n	n	n	n	n
		n	n	y	n	n	n	n	n	y	n	n	n	n	n	n	n
		n	n	y	n	n	n	n	n	n	n	n	n	n	n	n	n
		n	n	n	n	n	n	n	n	n	n	n	n	n	n	n	n
		n	n	y	n	n	n	n	n	n	n	n	n	n	n	n	n
		y	n	y	n	n	n	n	n	n	n	n	n	n	n	n	n
		n	n	n	n	n	n	n	n	n	n	n	n	n	n	n	n
		n	n	n	n	n	n	n	n	n	n	n	n	n	n	n	n
		n	n	y	n	n	n	n	n	n	n	n	n	n	n	n	n
		n	n	n	n	n	n	n	n	n	n	y	n	n	n	n	n
		n	n	n	n	n	n	n	n	n	n	n	n	n	n	n	n
		y	n	n	n	n	n	n	n	n	n	n	n	n	n	n	n
		n	n	y	n	n	n	n	n	n	n	n	n	n	n	n	n
		y	n	y	n	n	n	n	n	y	n	n	n	n	n	n	n
		n	n	n	n	n	n	n	n	n	n	n	n	n	n	n	n
		y	n	n	n	n	n	n	n	n	n	n	n	n	n	n	n
		n	n	y	n	n	n	n	n	n	n	n	n	n	n	n	n
		y	y	n	n	n	n	n	n	n	n	n	n	n	n	n	n
		n	n	n	n	n	n	n	n	n	n	n	n	n	n	n	n
										y	n	n	n	n	n	n	n
		n	n	n	n	n	n	n	n	n	n	y	n	n	n	n	n
		n	n	y	n	n	n	n	n	n	n	n	n	n	n	n	n
		n	n	n	n	n	n	n	n	n	n	n	n	n	n	n	n
		n	n	n	n	n	n	n	n	n	n	n	n	n	n	n	n
		n	n	n	n	n	n	n	n	n	n	n	n	n	n	n	n
		n	n	y	n	n	n	n	n	y	n	y	n	n	n	n	n
		n	n	y	n	n	n	n	n	n	n	n	n	n	n	n	n
		n	n	n	n	n	n	n	n	n	n	n	n	n	n	n	n
		y	n	y	n	n	n	n	n	n	n	n	n	n	n	n	n
		n	n	n	n	n	n	n	n	n	n	n	n	n	n	n	n
		y	n	n	n	n	n	n	n	y	n	n	n	n	n	n	n
		y	y	n	n	n	n	n	n	n	n	n	n	n	n	n	n
		n	n	n	n	n	n	n	n	n	n	n	n	n	n	n	n
		y	y	n	n	n	n	n	n	y	n	n	n	n	n	n	n
		y	y	n	n	n	n	n	n
		y	y	y	n	n	n	n	n	n	n	y	n	n	n	n	n
		n	y	n	n	y	n	n	n	n	n	n	n	n	n	n	n
		n	n	n	n	n	n	n	n	n	n	n	n	n	n	n	n
		n	n	n	n	n	n	n	n	y	n	n	n	n	n	n	n
		y	y	n	n	n	n	n	n	n	n	n	n	n	n	n	n
		n	n	n	n	n	n	n	n	n	n	n	n	n	n	n	n
		y	y	n	n	n	n	n	n	n	n	n	n	n	n	n	n
		y	y	y	n	n	n	n	n	y	n	n	n	n	n	n	n
		n	n	n	n	n	n	n	n
		n	n	n	n	n	n	n	n	n	n	n	n	n	n	n	n
		y	y	y	n	n	n	n	n	n	n	n	n	n	n	n	n
		y	n	n	n	n	n	n	n	n	n	n	n	n	n	n	n
		n	n	n	n	n	n	n	n	n	n	n	n	n	n	n	n
		n	n	y	n	n	n	n	n	n	n	n	n	n	n	n	n
		n	n	y	n	n	n	n	n	n	n	n	n	n	n	n	n
		y	y	n	n	n	n	n	n	n	n	n	n	n	n	n	n
		y	y	y	n	n	n	n	y	y	n	n	n	n	n	n	n
		y	y	y	n	n	n	n	n	n	n	n	n	n	n	n	n
		y	y	n	n	n	n	y	n	y	n	n	n	n	n	n	n
		y	y	y	n	n	n	n	n	n	n	n	n	n	n	n	n
		y	y	y	n	n	n	n	n	n	n	n	n	n	n	n	n
		y	y	n	n	n	y	n	n
		y	y	n	n	n	n	n	y	y	n	n	n	n	n	n	n
		y	y	n	n	n	n	n	n	n	n	n	n	n	n	n	n
		y	y	n	n	n	n	n	n	n	n	n	n	n	n	n	n
		y	y	n	n	n	n	y	n	y	n	n	n	n	n	n	n
		y	y	y	n	n	n	n	n	n	n	y	n	n	n	n	n
		y	n	y	n	n	n	n	n	n	n	n	n	n	n	n	n
		y	y	n	n	n	n	y	n	n	n	n	n	n	n	n	n
		y	n	n	n	n	n	n	n	n	n	n	n	n	n	n	n
		y	y	n	n	n	n	n	n	y	y	n	n	n	n	n	n
		y	y	y	n	n	n	y	n	y	y	y	n	n	n	n	n
		y	y	y	n	n	n	n	n	y	n	n	n	n	n	n	n
		y	y	n	n	n	n	n	n	n	n	n	n	n	n	n	n
		n	n	n	n	n	n	n	y	n	n	n	n	n	n	n	n
		n	n	n	n	n	n	n	n	n	n	n	n	n	n	n	n
		y	n	n	n	n	n	n	n	n	n	n	n	n	n	n	n
		y	y	n	n	n	n	n	n	n	n	n	n	n	n	n	n
		n	n	n	n	n	n	n	n	y	y	n	n	n	n	n	n
		y	y	y	n	n	n	y	n	y	n	n	n	n	n	n	n
		y	y	y	n	n	n	n	n	n	n	n	n	n	n	n	n
		y	y	n	n	n	n	n	n	n	n	n	n	n	n	n	n
		y	y	n	n	n	n	y	n	n	n	n	n	n	n	n	n
		y	n	y	n	y	n	n	n	n	n	n	n	n	n	n	n
		y	y	n	n	n	n	n	n	n	n	n	n	n	n	n	n
		n	n	y	n	n	n	n	n	y	n	n	n	n	n	n	n
		y	n	y	n	n	n	y	n	n	n	n	n	n	n	n	n
		y	n	n	n	n	n	n	n	n	n	n	n	n	n	n	n
		y	n	n	n	n	n	y	n	n	n	n	n	n	n	n	n
		n	y	n	n	n	n	y	n	y	y	y	n	n	n	n	n
		y	n	n	n	n	n	y	n	n	n	n	n	n	n	n	n
		y	n	n	n	n	n	n	n	y	n	n	n	n	n	n	n
		y	y	y	n	n	n	n	n	n	n	n	n	n	n	n	n
		y	n	n	n	n	n	n	n	n	n	n	n	n	n	n	n
		y	y	n	n	n	n	n	n	y	n	n	n	n	n	n	n
		n	n	n	n	n	n	n	n	y	y	y	n	n	n	n	n
		n	y	n	n	n	n	n	n	n	n	n	n	n	n	n	n
		y	y	y	n	n	n	n	n	y	n	y	n	n	n	n	n
		n	n	n	n	n	n	n	n	n	n	n	n	n	n	n	n
		y	y	n	n	n	n	n	n	n	n	n	n	n	n	n	n
		y	y	n	n	n	n	n	n	n	n	n	n	n	n	n	n
		y	y	n	n	n	n	n	n	n	n	n	n	n	n	n	n
		n	n	n	n	n	n	n	n	n	n	n	n	n	n	n	n
		y	y	n	n	n	n	n	n	n	n	n	n	n	n	n	n
		n	n	n	n	n	n	n	n	n	n	n	n	n	n	n	n
		n	n	n	n	n	n	n	n	n	n	n	n	n	n	n	n
		n	n	n	n	n	n	n	n
		y	y	n	n	n	n	n	n	n	n	n	n	n	n	n	n
		y	y	n	n	n	n	n	n	n	n	n	n	n	n	n	n
		n	n	n	n	n	n	n	n	n	n	n	n	n	n	n	n
		n	n	n	n	n	n	n	n	y	n	y	n	n	n	n	n
		n	n	n	n	n	n	n	n	n	n	n	n	n	n	n	n
		y	y	n	n	n	n	n	n	n	n	n	n	n	n	n	n
		n	n	y	n	n	n	n	n	n	n	y	n	n	n	n	n
		n	n	y	n	n	n	n	n	y	n	y	n	n	n	n	n
		y	y	y	n	n	n	n	n	n	n	n	y	n	n	n	n
		n	n	y	n	n	n	n	n	n	n	n	n	n	n	n	n
		y	y	n	n	n	n	n	n	n	n	n	n	n	n	n	n
		n	n	y	y	n	n	n	n	y	n	y	n	n	n	n	n
		y	n	y	n	n	n	n	n	n	n	n	n	n	n	n	n
		y	n	n	n	n	n	n	n	n	n	n	n	n	n	n	n
		n	n	y	n	n	n	n	n	n	n	n	n	n	n	n	n
		n	n	y	n	n	n	n	n	n	n	n	n	n	n	n	n
		n	n	y	n	n	n	n	n	n	n	n	n	n	n	n	n
		y	n	y	n	n	n	n	n	n	n	n	n	n	n	n	n
		n	n	y	n	n	n	n	n	n	n	n	n	n	n	n	n
		y	n	y	n	n	n	n	n	y	y	n	n	n	n	n	n
		y	n	y	n	n	n	n	n	n	n	y	n	n	n	n	n
		n	n	n	n	n	n	n	n	n	n	n	n	n	n	n	n
										n	n	n	n	n	n	n	n
		n	n	y	n	n	n	n	n	n	n	n	n	n	n	n	n
		n	n	y	n	n	n	n	n	n	n	n	n	n	n	n	n
		y	n	n	n	n	n	n	n	n	n	n	n	n	n	n	n
		y	y	y	n	n	n	n	n	y	n	y	n	n	n	n	n
		n	n	y	n	n	n	n	n	n	n	n	n	n	n	n	n
		y	n	n	n	n	n	n	n	n	n	n	n	n	n	n	n
		y	n	y	n	n	n	n	n	n	n	y	n	n	n	n	n
		n	n	y	n	n	n	n	n	n	n	y	n	n	n	n	n
		y	n	y	n	n	n	n	n	n	n	n	n	n	n	n	n
		n	n	n	n	n	n	n	n	n	n	n	n	n	n	n	n
		n	n	y	n	n	n	n	n	n	n	n	n	n	n	n	n
		n	n	y	n	n	n	n	n	y	n	n	n	n	n	n	n
		y	y	y	n	n	n	n	n	y	n	n	n	n	n	n	n
		y	n	y	y	n	n	n	n	n	n	y	n	n	n	n	n
		y	y	y	n	n	n	n	n	y	n	y	n	n	n	n	n
		n	n	n	n	n	n	n	n	n	n	n	n	n	n	n	n
		y	y	y	n	n	n	n	n	n	n	n	n	n	n	n	n
		y	n	y	n	n	n	n	n	n	n	y	n	n	n	n	n
		y	y	y	n	n	n	n	n	n	n	y	n	n	n	n	n
		n	n	n	n	n	n	n	n	y	n	n	n	n	n	n	n
		y	y	n	n	n	n	n	n	n	n	n	n	n	n	n	n
		n	n	n	n	n	n	n	n	n	n	n	n	n	n	n	n
		y	n	y	n	n	n	n	n	n	n	n	n	n	n	n	n
		n	n	n	n	n	n	n	n	n	n	n	n	n	n	n	n
		y	n	n	n	n	n	n	n	n	n	n	n	n	n	n	n
		n	n	n	n	n	n	n	n	n	n	n	n	n	n	n	n
		n	n	y	n	n	n	n	n	y	n	n	n	n	n	n	n
		y	n	y	n	n	n	n	n	n	n	y	n	n	n	n	n
		y	y	n	n	n	n	n	n	n	n	n	n	n	n	n	n
		n	n	n	n	n	n	n	n	n	n	n	n	n	n	n	n
		n	n	y	n	n	n	n	n	n	n	n	n	n	n	n	n
		n	n	n	n	n	n	n	n	n	n	n	n	n	n	n	n
		n	n	n	n	n	n	n	n	n	n	n	n	n	n	n	n
		n	n	y	n	n	n	n	n	y	y	y	n	y	n	n	n
		n	n	n	n	n	n	n	n	n	n	n	n	n	n	n	n
		n	n	y	n	n	n	n	n	n	n	n	n	n	n	n	n
		n	n	n	n	n	n	n	n	n	n	n	n	n	n	n	n
		n	n	n	n	n	n	n	n	n	n	n	n	n	n	n	n
		n	n	y	n	n	n	n	n	n	n	n	n	n	n	n	n
		y	y	y	n	n	n	n	n	n	n	n	n	n	n	n	n
		y	n	n	n	n	n	n	n	y	n	y	n	n	n	n	n
		n	n	n	n	n	n	n	n	n	n	n	n	n	n	n	n
		n	n	y	n	n	n	n	n	n	n	n	n	n	n	n	n
		n	n	n	n	n	n	n	n	n	n	n	n	n	n	n	n
		n	n	n	n	n	n	n	n	n	n	n	n	n	n	n	n
		n	n	n	n	n	n	n	n	n	n	n	n	n	n	n	n
		n	n	n	n	n	n	n	n	n	n	n	n	n	n	n	n
		y	y	n	n	n	n	n	n	n	n	n	n	n	n	n	n
		n	n	n	n	n	n	n	n	n	n	y	n	n	n	n	n
		n	n	y	n	n	n	n	n	y	n	n	n	n	n	n	n
		y	y	y	n	n	n	n	n	y	n	n	n	n	n	n	n
		y	y	y	n	n	n	n	n
		n	n	n	n	n	n	n	n	y	n	n	n	n	n	n	n
		y	y	n	n	n	n	n	n	n	n	n	n	n	n	n	n
		y	y	y	n	n	n	n	n	n	n	n	n	n	n	n	n
		n	n	n	n	n	n	n	n	n	n	n	n	n	n	n	n
		n	n	y	n	n	n	n	n	n	n	n	n	n	n	n	n
		y	n	y	n	n	n	n	n	n	n	n	n	n	n	n	n
		n	n	n	n	n	n	n	n	n	n	n	n	n	n	n	n
		y	y	y	n	n	n	n	n	n	n	y	n	n	n	n	n
		y	y	n	n	n	n	n	n	n	n	n	n	n	n	n	n
		n	n	n	n	n	n	n	n	n	n	n	n	n	n	n	n
		n	n	y	n	n	n	n	n	n	n	n	n	n	n	n	n
		y	n	n	n	n	n	y	n	n	n	n	n	n	n	n	n
		y	n	n	n	n	n	n	n	n	n	n	n	n	n	n	n
		y	y	y	n	n	n	y	n	n	n	n	n	n	n	n	n
		y	n	n	n	n	n	n	n
		n	y	n	n	n	n	n	n	n	n	n	n	n	n	n	n
		y	n	y	n	n	n	n	n	n	n	n	n	n	n	n	n
		y	n	n	n	n	n	n	n	n	n	n	n	n	n	n	n
		n	n	y	n	n	n	n	n	n	n	n	n	n	n	n	n
		y	n	n	n	n	n	y	n	y	y	n	n	n	n	n	n
		n	n	n	n	n	n	n	n	n	n	n	n	n	n	n	n
		y	y	y	n	n	n	n	n	n	n	n	n	n	n	n	n
		y	n	n	n	n	n	n	n	y	y	n	n	n	n	n	n
		n	n	n	n	n	n	n	n	n	n	n	n	n	n	n	n
		y	y	y	y	n	n	n	n	y	n	n	n	n	n	n	n
		y	n	y	n	n	n	n	n	n	n	n	n	n	n	n	n
		y	n	y	n	n	n	n	n	n	n	n	n	n	n	n	n
		y	n	y	n	n	n	y	n	n	n	y	n	n	n	n	n
		y	y	y	n	n	n	y	y	n	n	y	n	n	n	n	n
		n	n	n	n	n	n	n	n	n	n	n	n	n	n	n	n
		y	y	n	n	n	n	y	n	y	y	n	n	n	n	n	n
		n	n	n	n	n	n	n	n	n	n	n	n	n	n	n	n
		n	n	n	n	n	n	n	n	n	n	n	n	n	n	n	n
		y	y	n	n	n	n	y	n	n	n	n	n	n	n	n	n
		y	n	n	n	n	n	y	n	n	n	n	n	n	n	n	n
		n	n	y	n	n	n	n	n	y	n	n	n	n	n	n	n
		n	n	y	n	n	n	n	n	n	n	n	n	n	n	n	n
		y	n	y	n	n	n	y	n	n	n	n	n	n	n	n	n
		n	n	n	n	n	n	n	n	n	n	y	n	n	n	n	n
		n	n	n	n	n	n	n	n	n	n	n	n	n	n	n	n
		y	n	y	n	n	n	n	n	n	n	n	n	n	n	n	n
		n	n	n	n	n	n	n	n	n	n	n	n	n	n	n	n
		y	y	n	n	n	n	n	n	y	y	y	n	n	n	y	n
		y	n	n	n	n	n	n	n	n	n	n	n	n	n	n	n
		n	n	y	n	n	n	n	n	n	n	n	n	n	n	n	n
		y	y	y	y	n	n	n	n	y	n	y	n	n	n	n	n
		n	n	y	n	n	n	n	n	n	n	y	n	n	n	n	n
		n	n	y	n	n	n	n	n	n	n	n	n	n	n	n	n
		n	n	y	n	n	n	n	n	y	y	n	n	y	y	n	n
		n	n	y	n	n	n	n	n	n	n	y	n	n	n	n	n
		y	n	n	n	n	n	n	n	y	y	n	y	y	y	y	y
		n	n	n	n	n	n	n	n	n	n	y	n	n	n	n	n
		n	n	n	n	n	n	n	n	n	n	n	n	n	n	n	n
		y	y	y	n	n	n	n	n	y	y	n	n	y	n	y	n
		y	n	y	n	n	n	n	n	n	n	n	n	n	n	n	n
		n	n	y	n	n	n	n	n	n	n	y	n	n	n	n	n
		n	n	y	n	n	n	n	n	n	n	n	n	n	n	n	n
		n	n	n	y	n	n	n	n	n	n	n	n	n	n	n	n
		y	n	y	n	n	n	n	n	n	n	n	n	n	n	n	n
		y	n	y	n	n	n	n	n	n	n	n	n	n	n	n	n
		y	y	y	n	n	n	n	n	n	n	y	n	n	n	n	n
		y	y	n	n	n	n	n	n	n	n	n	n	n	n	n	n
		n	n	y	n	n	n	n	n	y	y	y	n	n	n	y	n
		y	y	y	n	n	n	n	n	y	y	n	n	n	n	y	n
		n	n	n	y	n	n	n	n	n	n	y	n	n	n	n	n
		n	n	n	n	n	n	n	n	n	n	n	n	n	n	n	n
		n	n	y	n	n	n	n	n	y	n	y	n	n	n	n	n
		n	n	y	y	n	n	n	n	n	n	n	n	n	n	n	n
		n	n	n	n	n	n	n	n	y	y	n	n	n	n	y	n
		n	n	y	n	n	n	n	n	y	y	n	n	y	n	n	n
		y	n	y	n	n	n	n	n	n	n	y	n	n	n	n	n
		y	n	n	n	n	n	n	n	n	n	n	n	n	n	n	n
		y	y	n	n	n	n	n	n	n	n	y	n	n	n	n	n
		n	n	y	n	n	n	n	n	n	n	n	n	n	n	n	n
		y	y	y	n	n	n	n	n	n	n	n	n	n	n	n	n
		n	n	y	n	n	n	n	n	n	n	n	n	n	n	n	n
		y	y	n	n	n	n	n	n	n	n	n	n	n	n	n	n
		y	y	n	n	n	n	n	n	n	n	n	n	n	n	n	n
		y	y	n	n	n	n	n	n	y	y	y	n	n	n	n	n
		y	y	n	n	n	n	n	n	n	n	n	n	n	n	n	n
		n	n	n	n	n	n	n	n	n	n	y	n	n	n	n	n
		y	y	n	n	n	n	n	n	n	n	n	n	n	n	n	n
		y	y	y	n	n	n	n	n	y	n	y	n	n	n	n	n
		y	y	n	n	n	n	n	n	n	n	n	n	n	n	n	n
		y	y	n	n	n	n	n	n	n	n	n	n	n	n	n	n
		y	y	n	n	n	n	n	n	n	n	n	n	n	n	n	n
		n	n	y	n	n	n	n	n	n	n	y	n	n	n	n	n
		n	n	n	n	n	n	n	n	n	n	n	n	n	n	n	n
		y	y	n	n	n	n	n	n	n	n	n	n	n	n	n	n
		y	y	n	n	n	n	n	n	n	n	n	n	n	n	n	n
		y	y	n	n	n	n	n	n	n	n	n	n	n	n	n	n
		n	n	n	n	n	n	n	n	n	n	n	n	n	n	n	n
		y	y	y	n	n	n	n	n	y	y	n	n	n	n	n	n
		y	n	n	n	n	y	n	n	y	y	n	n	n	n	n	n
		y	y	y	n	n	n	n	n	n	n	n	n	n	n	n	n
		n	n	n	n	n	n	n	n	n	n	n	n	n	n	n	n
		n	n	n	n	n	n	n	n	n	n	n	n	n	n	n	n
		n	y	n	n	n	n	n	n	n	n	n	n	n	n	n	n
		n	n	y	n	n	n	n	n	n	n	n	n	n	n	n	n
		n	n	n	n	n	n	n	n	y	y	n	n	n	n	n	n
		n	n	n	n	n	n	n	n	n	n	n	n	n	n	n	n
		n	n	n	n	n	n	n	n	n	n	n	n	n	n	n	n
		y	n	n	n	n	n	n	n	y	y	n	n	n	n	n	n
		n	n	n	n	n	n	n	n	n	n	n	n	n	n	n	n
		n	n	n	n	n	n	n	n	n	n	n	n	n	n	n	n
		n	n	n	n	n	n	n	n	n	n	n	n	n	n	n	n
		n	n	n	n	n	n	n	n	n	n	n	n	n	n	n	n
		y	n	y	n	n	n	n	n	n	n	y	n	n	n	n	n
		n	n	n	n	n	n	n	n	n	n	n	n	n	n	n	n
		n	n	y	n	n	n	n	n	n	n	n	n	n	n	n	n
		n	n	y	n	n	n	n	n	n	n	n	n	n	n	n	n
		n	n	n	n	n	n	n	n	y	y	n	n	n	n	n	n
		n	n	n	n	n	n	n	y	y	y	y	n	n	n	n	n
		y	y	n	n	n	n	n	n	n	n	n	n	n	n	n	n
		n	n	n	n	n	n	n	n	n	n	n	n	n	n	n	n
		n	n	n	n	y	y	n	n	n	n	n	n	n	n	n	n
		y	n	y	n	n	n	n	n	n	n	n	n	n	n	n	n
		n	n	n	n	n	n	n	n	n	n	n	n	n	n	n	n
		y	y	n	n	n	n	n	n	n	n	n	n	n	n	n	n
		n	n	n	n	n	n	n	n	n	n	n	n	n	n	n	n
		n	n	n	n	n	n	n	n	n	n	n	n	n	n	n	n
		n	n	n	n	n	n	n	n	n	n	y	n	n	n	n	n
		n	n	n	n	n	n	n	n	n	n	n	n	n	n	n	n
		y	y	n	n	n	n	n	n	n	n	n	n	n	n	n	n
		n	n	n	n	n	n	n	n	n	n	n	n	n	n	n	n
		n	n	n	n	n	n	n	n	n	n	y	n	n	n	n	n
		n	n	n	n	n	n	n	n	y	n	y	n	n	n	n	n
		n	n	n	n	n	n	n	n	n	n	y	n	n	n	n	n
		y	n	y	n	n	n	y	n	y	y	n	n	n	n	n	n
		n	n	n	n	n	n	n	n	n	n	n	n	n	n	n	n
		n	n	n	n	n	n	n	n	n	n	n	n	n	n	n	n
		n	n	n	n	n	n	n	n	n	n	y	n	n	n	n	n
		n	n	y	n	n	n	n	n	n	n	n	n	n	n	n	n
		n	n	n	n	n	n	n	n	n	n	y	n	n	n	n	n
		n	n	y	n	n	n	n	n	n	n	n	n	n	n	n	n
		n	n	n	n	n	n	n	n	n	n	n	n	n	n	n	n
		n	n	y	n	n	n	n	n	n	n	n	n	n	n	n	n
		n	n	y	n	n	n	n	n	n	n	n	n	n	n	n	n
		n	n	y	n	n	n	n	n	n	n	n	n	n	n	n	n
		y	n	y	n	n	n	n	n	n	n	n	n	n	n	n	n
		n	n	y	n	n	n	n	n	y	y	n	n	n	n	n	n
		n	n	n	n	n	n	n	n	n	n	n	n	n	n	n	n
		y	n	y	n	n	n	n	n	y	n	y	n	n	n	n	n
		n	n	n	n	n	n	n	n	n	n	y	n	n	n	n	n
		y	n	y	n	n	n	n	n	n	n	n	n	n	n	n	n
		n	n	y	n	n	n	n	n	n	n	y	n	n	n	n	n
		y	n	y	n	n	n	y	n	n	n	n	n	n	n	n	n
		y	y	n	n	n	n	n	n	n	n	n	n	n	n	n	n
		y	n	y	n	n	n	n	n	n	n	y	n	n	n	n	n
		n	n	n	n	n	n	n	n	n	n	n	n	n	n	n	n
		n	n	n	n	n	n	n	n	n	n	n	n	n	n	n	n
		y	y	n	n	n	n	n	n	n	n	n	n	n	n	n	n
		n	n	n	n	n	n	n	n	y	y	y	n	n	n	n	n
		y	y	n	n	n	n	n	n	n	n	n	n	n	n	n	n
		n	n	n	n	n	n	n	n	n	n	n	n	n	n	n	n
		n	n	n	n	n	n	n	n	n	n	n	n	n	n	n	n
		n	n	n	n	n	n	n	n	n	n	n	n	n	n	n	n
		y	y	y	n	n	n	n	n	y	n	n	n	n	n	n	n
		y	y	y	n	n	n	n	n	n	n	n	n	n	n	n	n
		n	n	n	n	n	n	n	n	n	n	n	n	n	n	n	n
		n	n	n	n	n	n	n	n	n	n	y	n	n	n	n	n
		y	y	n	n	n	n	n	n	n	n	n	n	n	n	n	n
		y	y	n	n	n	n	n	n	y	n	n	n	n	n	n	n
		n	n	n	n	n	n	n	n	n	n	n	n	n	n	n	n
		y	n	n	n	n	n	n	n	n	n	n	n	n	n	n	n
		n	n	n	n	n	n	n	n	n	n	n	n	n	n	n	n
		n	n	n	n	n	n	n	n	n	n	n	n	n	n	n	n
		n	n	n	n	n	n	n	n	n	n	n	n	n	n	n	n
		y	y	y	y	n	n	n	n	n	n	y	n	n	n	n	n
		n	n	y	n	n	n	n	n	n	n	n	n	n	n	n	n
		y	y	n	n	n	n	n	n	y	n	y	n	n	n	n	n
		y	n	n	n	n	n	n	n	n	n	n	n	n	n	n	n
		n	n	n	n	n	n	n	n	n	n	n	n	n	n	n	n
		n	n	n	n	n	n	n	n	n	n	n	n	n	n	n	n
		n	n	y	n	n	n	n	n	y	y	y	n	n	n	n	n
		y	n	n	n	n	n	n	n	n	n	n	n	n	n	n	n
		y	y	y	n	n	n	n	n	n	n	y	n	n	n	n	n
		y	n	y	n	n	n	n	n	n	n	n	n	n	n	n	n
		n	n	n	n	n	n	n	n	n	n	n	n	n	n	n	n
		y	n	y	n	n	n	n	n	n	n	n	n	n	n	n	n
		n	n	n	n	n	n	n	n	n	n	n	n	n	n	n	n
		y	n	n	n	n	n	n	n	n	n	n	n	n	n	n	n
		y	y	y	n	n	n	n	n	n	n	n	n	n	n	n	n
		n	n	n	n	n	n	n	n	n	n	n	n	n	n	n	n
		y	y	n	n	n	n	n	n	n	n	n	n	n	n	n	n
		n	n	n	n	n	n	n	n	n	n	n	n	n	n	n	n
		y	y	n	n	n	n	n	n	y	y	n	n	n	n	n	n
		y	n	n	n	n	n	n	n	n	n	n	n	n	n	n	n
		n	n	y	n	n	n	n	n	n	n	n	n	n	n	n	n
		n	n	y	n	n	n	n	n	n	n	y	n	n	n	n	n
		y	n	n	n	n	n	n	n	n	n	n	n	n	n	n	n
		y	y	n	n	n	n	n	n	y	y	y	n	n	n	n	n
		n	n	y	n	n	n	n	n	n	n	n	n	n	n	n	n
		y	n	y	n	n	n	n	n	n	n	n	n	n	n	n	n
		n	n	n	n	n	n	n	n	n	n	n	n	n	n	n	n
		y	n	n	n	n	n	n	n	n	n	n	n	n	n	n	n
		n	n	y	n	n	n	n	n	n	n	y	n	n	n	n	n
		n	n	n	n	n	n	n	n	n	n	n	n	n	n	n	n
		y	n	y	n	n	n	n	n	n	n	n	n	n	n	n	n
		y	n	n	n	n	n	n	n	n	n	n	n	n	n	n	n
		n	n	y	n	n	n	n	n	n	n	n	n	n	n	n	n
		n	n	y	y	n	n	n	n	n	n	n	n	n	n	n	n
		y	y	y	n	n	n	n	n	y	y	n	n	n	n	n	n
		n	n	n	n	n	n	n	n	n	n	n	n	n	n	n	n
		y	y	n	n	n	n	n	n	n	n	n	n	n	n	n	n
		y	y	y	n	n	n	n	n	n	n	n	n	n	n	n	n
		y	y	n	n	n	n	n	n	n	n	n	n	n	n	n	n
		y	y	n	n	n	n	n	n	n	n	n	n	n	n	n	n
		y	y	n	n	n	n	n	n	n	n	n	n	n	n	n	n
		y	y	n	n	n	n	n	n	n	n	y	n	n	n	n	n
		y	y	n	n	n	n	n	n	n	n	n	n	n	n	n	n
		y	y	n	n	n	n	n	n	n	n	n	n	n	n	n	n
		y	y	y	n	n	n	n	n	n	n	n	n	n	n	n	n
		y	y	n	n	n	n	n	n	n	n	n	n	n	n	n	n
		n	n	n	n	n	n	n	n	n	n	n	n	n	n	n	n
		n	n	n	n	n	n	n	n	y	y	n	n	n	n	n	n
		n	n	n	n	n	n	n	n	n	n	n	n	n	n	n	n
		n	n	n	n	n	n	n	n	n	n	n	n	n	n	n	n
		n	n	n	n	n	n	n	n	n	n	n	n	n	n	n	n
		n	n	n	n	n	n	n	n	n	n	n	n	n	n	n	n
		y	y	n	n	n	n	n	n	y	n	n	n	n	n	n	n
		y	y	n	n	n	n	n	n	n	n	n	n	n	n	n	n
		y	y	n	n	n	n	n	n	n	n	n	n	n	n	n	n
		y	y	y	n	n	n	n	n	n	n	n	n	n	n	n	n
		y	y	n	n	n	n	n	n	n	n	n	n	n	n	n	n
		n	n	n	n	n	n	n	n	n	n	n	n	n	n	n	n
		n	n	n	n	n	n	n	n	n	n	n	n	n	n	n	n
		n	n	n	n	n	n	n	n	n	n	n	n	n	n	n	n
		n	n	n	n	n	n	n	n	n	n	n	n	n	n	n	n
		y	n	n	n	n	n	n	n	n	n	n	n	n	n	n	n
		n	n	n	n	n	n	n	n	n	n	n	n	n	n	n	n
		n	n	n	n	n	n	n	n	n	n	n	n	n	n	n	n
		n	n	n	n	n	n	n	n	n	n	n	n	n	n	n	n
		y	y	n	n	n	n	n	n
		y	y	n	n	n	n	n	n	n	n	n	n	n	n	n	n
		y	y	y	n	n	n	n	n	n	n	n	n	n	n	n	n
		n	n	n	n	n	n	n	n	n	n	n	n	n	n	n	n
		n	y	n	n	n	n	n	n	n	n	n	n	n	n	n	n
		y	y	y	n	n	n	n	n	n	n	n	n	n	n	n	n
		y	y	y	n	n	n	n	n
		y	y	y	n	n	n	n	n	n	n	n	n	n	n	n	n
		y	n	n	n	n	n	n	n	n	n	n	n	n	n	n	n
		y	y	y	y	n	n	n	n	y	y	n	n	n	n	n	n
		n	y	n	n	n	n	n	n	n	n	n	n	n	n	n	n
		n	n	n	y	n	n	n	n	y	n	n	n	n	n	n	n
		n	n	n	n	n	n	n	n	n	n	n	n	n	n	n	n
		y	n	y	n	n	n	n	n	y	y	n	n	n	n	n	n
		n	y	n	n	n	n	n	n	y	y	n	n	n	n	n	n
		y	n	n	n	n	n	n	n	n	n	n	n	n	n	n	n
		n	n	y	n	n	n	y	n	n	n	n	n	n	n	n	n
		y	y	n	n	n	n	n	n	n	n	y	n	n	n	n	n
		y	y	n	n	n	n	n	n	y	n	y	n	n	n	n	n
		y	n	n	n	n	n	n	n	n	n	n	n	n	n	n	n
		n	n	y	n	n	n	n	n	n	n	y	n	n	n	n	n
		y	y	n	n	n	n	n	n	n	n	n	n	n	n	n	n
		y	n	y	n	n	n	n	n	y	n	n	n	n	n	n	n
		y	y	y	n	n	n	n	n	n	n	n	n	n	n	n	n
		n	n	y	y	n	n	n	n	n	n	y	n	n	n	n	n
		n	n	n	n	n	n	n	n	y	y	n	n	n	n	n	n
		y	n	n	n	n	n	n	n	n	n	n	n	n	n	n	n
		y	y	y	n	n	n	n	n	n	n	n	n	n	n	n	n
		n	n	n	n	n	n	n	n	n	n	n	n	n	n	n	n
		y	y	y	n	n	n	n	n	n	n	n	n	n	n	n	n
		y	y	y	n	y	y	y	n	y	n	n	n	n	n	n	n
		n	n	n	n	n	n	n	n	n	n	n	n	n	n	n	n
		n	y	y	n	n	n	n	n	n	n	y	n	n	n	n	n
		n	n	n	n	n	n	n	n	y	y	n	n	n	n	n	n
		n	n	y	n	n	n	n	n	n	n	y	n	n	n	n	n
		n	n	y	y	n	n	n	n	n	n	n	n	n	n	n	n
		y	n	y	n	n	n	n	n	n	n	n	n	n	n	n	n
		y	y	n	n	n	n	n	n	n	n	n	n	n	y	n	n
		n	n	n	n	n	n	n	n	n	n	n	n	n	n	n	n
		n	n	n	n	n	n	n	n	n	n	n	n	n	n	n	n
		y	n	n	n	n	n	n	n	n	n	n	n	n	n	n	n
		y	n	y	n	n	n	n	y	y	y	n	n	n	n	n	n
		y	y	n	y	n	n	n	n	n	n	n	n	n	n	n	n
		y	n	n	n	n	n	n	n	n	n	y	n	n	n	n	n
		y	y	y	n	n	n	n	n	n	n	n	n	n	n	n	n
		y	y	n	n	n	n	n	y	n	n	y	n	n	n	n	n
		y	n	n	n	n	n	n	n	n	n	n	n	n	n	n	n
		y	n	y	n	n	n	n	n	n	n	n	n	n	n	n	n
		y	n	y	n	n	n	n	n	n	n	n	n	n	n	n	n
		n	n	n	n	n	n	n	n	n	n	n	n	n	n	n	n
		y	y	y	n	n	n	n	n	n	n	y	n	n	n	n	n
		y	n	n	n	n	n	n	y	n	n	y	n	n	n	n	n
		y	n	n	n	n	n	n	n	n	n	n	n	n	n	n	n
		y	n	n	n	n	n	n	n	y	y	n	n	n	n	n	n
		n	n	n	n	n	n	n	n	n	n	n	n	n	n	n	n
		n	n	y	n	n	n	n	n	n	n	y	n	n	n	n	n
		n	n	n	n	n	n	n	n	n	n	n	n	n	n	n	n
		n	n	n	n	n	n	n	n	n	n	n	n	n	n	n	n
		n	n	n	n	n	n	n	n	n	n	n	n	n	n	n	n
		y	n	n	n	n	n	n	n	n	n	n	n	n	n	n	n
		y	n	y	n	n	n	n	n	n	n	n	n	n	n	n	n
		y	y	y	n	n	y	y	n	n	n	n	n	n	n	n	n
		y	y	n	n	n	y	y	n	n	n	n	n	n	n	n	n
		n	n	y	n	n	n	n	n	n	n	n	n	n	n	n	n
		y	n	n	n	n	n	n	n	n	n	n	n	n	n	n	n
		n	n	n	n	n	n	n	n	n	n	n	n	n	n	n	n
		n	y	y	n	n	n	n	n	n	n	y	n	n	n	n	n
		y	y	n	n	n	n	n	n	n	n	n	n	n	n	n	n
		y	y	n	n	n	n	n	n	y	n	n	n	n	n	n	n
		n	n	y	n	n	n	n	n	n	n	y	n	n	n	n	n
		n	n	n	n	n	n	n	n	y	n	y	n	n	n	n	n
		n	n	y	n	n	n	n	n	n	n	n	n	n	n	n	n
		y	n	n	n	n	n	n	n	n	n	n	n	n	n	n	n
		y	y	y	n	n	n	n	n	n	n	n	n	n	n	n	n
		y	y	n	n	n	n	n	n	n	n	n	n	n	n	n	n
		n	n	y	n	n	n	n	n	n	n	n	n	n	n	n	n
		y	n	n	n	n	n	n	n	n	n	n	n	n	n	n	n
		n	n	y	n	n	n	n	n	n	n	n	n	n	n	n	n
		n	n	y	n	n	n	n	n	n	n	y	n	n	n	n	n
		n	n	n	n	n	n	n	n	n	n	y	n	n	n	n	n
		n	n	y	n	n	n	n	n	n	n	y	n	n	n	n	n
		n	n	n	n	n	n	n	n	n	n	n	n	n	n	n	n
		n	n	n	n	n	n	n	n
		y	n	n	n	n	n	n	n	n	n	y	n	n	n	n	n
		n	n	n	n	n	n	n	n	n	n	n	n	n	n	n	n
		n	n	n	n	n	n	n	n	n	n	n	n	n	n	n	n
		n	n	n	n	n	n	n	n	n	n	n	n	n	n	n	n
		y	n	n	n	n	n	n	n	y	y	n	n	n	n	n	n
		y	y	n	n	n	n	n	n	y	y	n	n	n	n	n	n
		y	n	y	n	n	n	n	n	n	n	n	n	n	n	n	n
		n	n	y	n	n	n	n	n	n	n	y	n	n	n	n	n
		y	n	n	n	n	n	n	n	y	y	y	n	n	n	y	n
		y	y	y	n	n	n	n	n	y	n	y	n	n	n	n	n
		y	n	n	n	n	n	n	n	n	n	n	n	n	n	n	n
		y	y	y	n	n	n	n	n	y	n	y	n	n	n	n	n
		y	n	y	n	y	y	n	n	n	n	n	n	n	n	n	n
		y	n	y	n	n	n	n	n	n	n	y	n	n	n	n	n
		n	n	n	n	n	n	n	n	n	n	n	n	n	n	n	n
		n	n	n	n	n	n	n	n	n	n	n	n	n	n	n	n
		n	n	n	n	n	n	n	n	n	n	n	n	n	n	n	n
		y	y	n	n	n	n	n	n	n	n	n	n	n	n	n	n
		y	n	y	n	n	n	n	n	n	n	y	n	n	n	n	n
		n	n	y	n	n	n	n	n	n	n	n	n	n	n	n	n
		n	n	n	n	n	n	n	n	n	n	y	n	n	n	n	n
		n	n	n	n	n	n	n	n	y	n	n	n	n	n	n	n
		n	n	n	n	n	n	n	n	n	n	n	n	n	n	n	n
		y	n	y	n	n	n	n	n	n	n	n	n	n	n	n	n
		y	n	y	n	n	n	n	n
		y	n	n	n	n	n	n	n	n	n	n	n	n	n	n	n
		y	n	y	n	n	n	n	y	n	n	n	n	n	n	n	n
		n	y	y	n	n	n	n	n	y	n	n	n	n	n	n	n
		y	y	n	n	n	n	n	n	n	n	n	n	n	n	n	n
		y	y	n	y	n	n	n	n	n	n	y	n	n	n	n	n
		n	n	n	n	n	n	n	n	n	n	n	n	n	n	n	n
		y	y	n	n	n	n	n	n	n	n	n	n	n	n	n	n
		y	y	n	n	n	n	n	n	y	y	y	n	n	n	n	n
		n	n	n	n	n	n	n	n	n	n	n	n	n	n	n	n
		y	y	y	n	n	n	n	n	y	y	n	n	n	n	n	n
		n	y	y	n	n	n	n	n	n	n	n	n	n	n	n	n
		y	y	y	n	n	n	n	n	y	y	y	n	n	n	n	n
		y	y	y	n	n	n	n	n	n	n	y	n	n	n	n	n
		y	y	n	n	n	n	n	n	y	y	n	n	n	n	n	n
		y	y	n	n	n	n	n	n	n	n	n	n	n	n	n	n
		n	n	n	n	n	n	n	n	n	n	n	n	n	n	n	n
		n	y	n	n	n	n	n	n	y	y	n	n	n	n	n	n
		y	y	n	n	n	y	n	n	n	n	n	n	n	n	n	n
		y	y	n	n	n	n	n	n	n	n	n	n	n	n	n	n
		y	y	n	n	n	n	n	n	n	n	n	n	n	n	n	n
		y	y	n	n	y	y	y	n	n	n	n	n	n	y	n	n
		n	n	y	n	n	n	n	n	n	n	n	n	n	n	n	n
		y	n	y	n	n	n	n	n	y	y	y	n	n	n	n	n
		y	n	n	n	n	n	n	n	n	n	n	n	n	n	n	n
		n	n	n	n	n	n	n	n	n	n	n	n	n	n	n	n
		n	n	y	n	n	n	n	n	n	n	n	n	n	n	n	n
		y	n	n	n	n	n	n	n	n	n	n	n	n	n	n	n
		y	y	y	n	n	n	n	n	y	n	y	n	n	n	n	n
		y	y	y	n	n	n	n	n	n	n	n	n	n	n	n	n
		n	n	y	n	n	n	n	n	n	n	n	n	n	n	n	n
		y	n	n	n	n	n	n	n	n	n	n	n	n	n	n	n
		y	n	n	n	n	n	n	n	n	n	y	n	n	n	n	n
		n	n	y	n	n	n	n	n	n	n	n	n	n	n	n	n
		y	n	n	n	n	n	n	n	n	n	n	n	n	n	n	n
		n	y	n	n	n	n	n	n	n	n	n	n	n	n	n	n
		n	n	n	n	n	n	n	n	n	n	n	n	n	n	n	n
		y	y	y	n	n	y	n	y	y	y	n	n	n	n	n	n
		y	y	n	n	n	n	n	n	n	n	n	n	n	n	n	n
		y	y	n	n	n	n	n	n	n	n	n	n	n	n	n	n
		n	n	n	n	n	n	n	n	y	y	n	n	n	n	n	n
		n	n	n	n	n	n	n	n	n	n	n	n	n	n	n	n
		y	n	y	n	n	n	n	n	n	n	n	n	n	n	n	n
		y	n	n	n	n	n	n	n	n	n	n	n	n	n	n	n
		y	y	y	n	n	n	n	y	n	n	n	n	n	n	n	n
		y	y	n	n	n	n	n	n	n	n	n	n	n	n	n	n
		y	y	n	n	n	n	n	y	y	n	n	n	n	n	n	n
		y	y	y	n	n	n	n	n	n	n	n	n	n	n	n	n
		y	y	n	y	n	n	n	n	n	n	n	n	n	n	n	n
		y	y	y	n	n	n	y	n	n	n	n	n	n	n	n	n
		y	n	y	n	n	n	y	y	n	n	y	n	n	n	n	n
		y	y	n	n	n	n	n	n	n	n	n	n	n	n	n	n
		y	y	y	n	n	n	y	n	y	n	n	n	n	n	n	n
		y	y	y	n	n	n	n	y	y	n	n	n	n	n	n	n
		y	y	y	n	n	n	y	n	n	n	n	n	n	n	n	n
		y	n	n	n	n	n	n	y	n	n	n	n	n	n	n	n
		y	y	y	n	n	n	n	n	n	n	n	n	n	n	n	n
		y	n	y	n	n	n	n	n	n	n	n	n	n	n	n	n
		y	n	y	n	n	n	n	n	n	n	n	n	n	n	n	n
		y	y	n	n	n	n	n	n	n	n	n	n	n	n	n	n
		y	y	y	n	n	n	n	n	n	n	n	n	n	n	n	n
		y	y	y	n	n	n	y	n	n	n	n	n	n	n	n	n
		y	n	n	n	n	n	n	n	n	n	n	n	n	n	n	n
		n	n	n	n	n	n	n	n	y	y	n	n	n	y	n	n
		n	n	y	n	n	n	n	n	n	n	n	n	n	n	n	n
		n	n	n	n	n	n	n	n	n	n	n	n	n	n	n	n
		n	n	n	n	n	n	n	n	n	n	n	n	n	n	n	n
		y	n	y	n	n	n	n	n	n	n	n	n	n	n	n	n
		n	n	y	n	n	n	n	n	n	n	n	n	n	n	n	n
		n	n	n	n	n	n	n	n	n	n	n	n	n	n	n	n
		n	n	y	n	n	n	n	n	n	n	n	n	n	n	n	n
		y	n	y	n	n	n	n	n	n	n	n	n	n	n	n	n
		n	n	n	n	n	n	n	n	n	n	n	n	n	n	n	n
		y	n	y	n	n	n	n	n	n	n	n	n	n	n	n	n
		y	y	n	n	n	n	n	n	y	n	y	n	n	n	n	n
		n	n	y	n	n	n	n	n	n	n	n	n	n	n	n	n
		n	n	n	n	n	n	n	n	n	n	n	n	n	n	n	n
		y	y	y	n	n	n	y	n	y	y	y	n	n	n	y	n
		n	n	y	n	n	n	n	n	n	n	y	n	n	n	n	n
		n	n	y	n	n	n	n	n	y	y	n	n	n	n	n	n
		n	n	y	n	n	n	n	n	n	n	n	n	n	n	n	n
		n	n	y	n	n	n	n	n	n	n	n	n	n	n	n	n
		y	n	y	n	n	n	n	n	y	y	y	n	n	y	n	n
		n	n	n	n	n	n	n	n	n	n	n	n	n	n	n	n
		n	n	y	n	n	n	n	n	y	n	n	n	n	n	n	n
		n	n	n	y	n	n	n	n	n	n	n	n	n	n	n	n
		n	n	y	n	n	n	n	n	n	n	n	n	n	n	n	n
		y	n	n	n	n	n	n	n	y	y	n	n	n	n	y	n
		n	n	n	n	n	n	n	n	n	n	n	n	n	n	n	n
		n	n	y	n	n	n	n	n	y	n	n	n	n	n	n	n
		y	n	y	n	n	n	n	n	n	n	n	n	n	n	n	n
		n	n	n	n	n	n	n	n	n	n	n	n	n	n	n	n
		n	n	y	n	n	n	n	n	n	n	n	n	n	n	n	n
		n	n	n	n	n	n	n	n	n	n	n	n	n	n	n	n
		n	n	n	n	n	n	n	n	n	n	y	n	n	n	n	n
		y	y	n	n	n	n	n	n	y	n	n	n	n	n	n	n
		n	n	n	n	n	n	n	n	n	n	n	n	n	n	n	n
		n	n	n	n	n	n	n	n	n	n	n	n	n	n	n	n
		n	n	n	n	n	n	n	n	n	n	n	n	n	n	n	n
		y	n	y	n	n	n	n	n	y	n	n	n	n	n	n	n
		n	n	n	n	n	n	n	n	n	n	y	n	n	n	n	n
		n	n	n	y	n	n	n	n	n	n	n	n	n	n	n	n
		y	y	y	n	y	y	y	n	n	n	n	n	n	y	y	n
		n	n	y	n	n	n	n	n	y	n	n	n	n	n	n	n
		n	n	y	n	n	n	n	n	n	n	n	n	n	n	n	n
		y	y	n	n	n	n	y	n	n	n	n	n	n	n	n	n
		n	n	n	n	n	n	n	n	n	n	n	n	n	n	n	n
		n	n	n	y	n	n	n	n	n	n	n	n	n	n	n	n
		n	n	n	y	n	y	n	n	n	n	n	n	n	n	n	n
		n	n	n	y	n	n	n	n	n	n	n	n	n	n	n	n
		n	n	n	n	n	n	n	n	n	n	n	n	n	n	n	n
		y	y	n	n	n	n	n	n	n	n	n	n	n	n	n	n

## Sheet: Tanner stage
	Tanner stage
	ID	Gender	Visit Date	tanner pubic hair male	tanner pubic hair female	tanner breast female
		f			1	1		F	Female
		f			1	1		M	Male
		f			1	1
		f			1	1		1	Stage levels
		f			1	1		2
		f			1	1		3
		f			1	1		4
		f			1	1		5
		f			1	1
		f			1	1
		f			1	1
		f			1	1
		f			1	1
		f			1	1
		f			1	1
		f			1	1
		m		2
		f			2	1
		f			1	1
		f			2	2
		f			1	1
		f			1	1
		f			1	1
		f			1	1
		f			1	1
		f			1	1
		f			1	1
		f			1	1
		f			2	1
		f			1	1
		f			1	1
		f			1	1
		f			1	1
		f			1	1
		f			1	1
		f			1	1
		f			1	1
		f			3	1
		f			1	1
		f			2	1
		f			1	1
		f			2	1
		f			2	1
		f			1	1
		f			1	1
		f			2	2
		f			2	1
		f			2	2
		f			1	1
		f			2	2
		f
		f			2	2
		f			1	1
		f			2	1
		f			2	2
		f			3	2
		f			1	1
		f			2	1
		f			2	1
		f			2	1
		f			1	1
		f			2	1
		f			1	1
		f			2	1
		f			2	1
		f			1	2
		f			1	1
		f			1	1
		f			1	1
		f			2	1
		f			2	2
		f			2	1
		f			1	1
		f			2	2
		f			2	2
		f			1	1
		f			2	1
		f			3	3
		f			1	1
		f			2	1
		f			2	1
		f			1	1
		f			2	1
		f			3	2
		f			2	2
		f			2	2
		f			3	2
		f			2	1
		f			2	1
		f			2	2
		m		2
		f			1	1
		f			1	1
		f			1	1
		f			1	1
		f			2	1
		f			1	1
		f			1	1
		f			2	1
		f			3	2
		f			1	1
		f			2	1
		f			1	1
		f			1	1
		f			1	1
		f			1	1
		f			1	1
		f			1	1
		m		1
		m		1
		m		1
		m		1
		f			1	1
		m		2
		m		2
		m		1
		m		1
		m		1
		m		1
		m		1
		m		1
		m		1
		m		1
		m		2
		f			2	2
		m		1
		m		1
		m		1
		m		1
		m		1
		m		1
		m		1
		m		1
		m		1
		m		1
		m		1
		m		1
		m		1
		m		1
		m		1
		m		1
		m		1
		m		1
		m		1
		m		1
		m		1
		m		2
		m		1
		m		2
		m
		m		2
		m		1
		m		2
		m		1
		m		1
		m		1
		m		2
		m		2
		m
		m		4
		m		3
		m		1
		m		1
		m		1
		m		2
		m		1
		m		1
		m		1
		m		1
		m		1
		m		1
		m
		m		1
		m		1
		m		1
		m		1
		m		1
		m		1
		m		2
		m		1
		m		1
		m		1
		m		1
		m		1
		m		1
		m		1
		m		3
		m		2
		m		2
		m		2
		m		2
		m		2
		m		2
		m		1
		m		2
		m		2
		m		2
		m		2
		m		1
		m		1
		m		2
		m		2
		m		1
		m		2
		m		1
		m		1
		m		3
		m		1
		m		1
		m		1
		m		1
		m		1
		m		1
		m		1
		f			1	1
		m		1
		m
		m		1
		m		1
		m		1
		m		1
		m		1
		m		1
		m		1
		f			1	1
		f			1	1
		f			1	1
		f			3	1
		f			1	1
		m		1
		m		1
		f		1
		m		1
		f			1	1
		f			1	1
		f			1	1
		f			1	1
		f			1	1
		m		1
		m		1
		m		1
		f			1	1
		m		1
		f			1	1
		m		1
		f			1	1
		f			1	1
		m		1
		m		1
		m		1
		f			1	1
		m		2
		f			1	1
		f			1	1
		f			1	3
		m		1
		m		1
		f			2	1
		f			1	2
		m		1
		m		2
		f			1	1
		f			1	1
		m		1
		m		1
		m		1
		m		2
		f			1	1
		f			1	1
		f			1	1
		f			1	1
		m		1
		m		1
		f			1	1
		f			1	1
		m		1
		m		1
		m		1
		f			1	1
		m		1
		f			1	1
		m		1
		f			1	1
		f			1	1
		m		1
		f			1	1
		m		1
		f			1	1
		m		1
		m		1
		f			2	1
		f
		f			1	1
		f			2	1
		f			1	1
		f			1	1
		m		1
		m		1
		m		1
		f			1	1
		m		2
		f			1	1
		m		2
		m		1
		m		1
		f			1	1
		m
		m		1
		m		1
		m		1
		m		1
		f			1	1
		m		2
		f			1	1
		m		1
		f			1	1
		f			1	1
		f			1	1
		f			1	1
		f			1	1
		m		3
		m		1
		f			1	1
		m		1
		f			1	1
		f			1	1
		m		1
		f			1	1
		m		1
		f			1	1
		f			1	1
		f			1	1
		f			1	1
		f			2	1
		m		1
		m		1
		f			1	1
		f			1	1
		m		1
		m		1
		m			2	1
		f			1	1
		m		1
		f			2	1
		m		1
		f			1	1
		f			1	1
		m
		f			1	1
		m		1
		m		1
		f			2	1
		f			2	1
		f			1	1
		f			1	1
		m		2
		f			1	1
		m		1
		f			3	1
		f			1	1
		f			1	1
		m		1
		f			2	1
		f			1	1
		f			1	1
		f			1	1
		m		1
		f			1	1
		f			1	1
		f			1	1
		m		2
		m		2
		m		1
		m		2
		m		1
		m		1
		m		3
		m		3
		f			1	2
		m		1
		m		2
		m		1
		m		2
		f			1	1
		f			1	1
		f			1	1
		f			2	1
		f			2	1
		f			1	1
		m		2
		m		3
		m		1
		f			1	1
		m		1
		m		3
		m		3
		m		2
		m		1
		m		2
		m		1
		m		1
		m		2
		m		2
		m		1
		m		2
		m		1
		m		1
		m		1
		m		1
		m		2
		m		1
		m		2
		m		1
		m		1
		m		1
		m		2
		m		1
		m		1
		m		1
		m		1
		m		2
		m		1
		m		1
		m		3
		m		1
		m		1
		m		1
		m		2
		f			2	2
		f			1	1
		f			1	1
		f			1	1
		f			2	2
		f			1	1
		f			1	2
		f			2	1
		f			1	1
		f			1	1
		f			1	1
		f			1	1
		f			1	1
		f			2	2
		f			2	3
		f			1	1
		f			1	1
		f			1	1
		f			1	1
		f			2	2
		f			1	1
		f			1	1
		f			1	1
		f			1	1
		f			1	1
		f			1	1
		f			1	1
		f			1	1
		f			1	1
		f			2	1
		m		1
		m		1
		m		1
		f			1	1
		m		1
		m		2
		m		1
		m		2
		f			1	1
		m		1
		f			1	1
		f			1	1
		m		1
		f			1	1
		m		1
		m		1
		f			1	1
		f			1	1
		f			1	1
		m		1
		m		1
		m		1
		f			1	1
		f			1	1
		m		2
		m		3
		m		1
		m		1
		m		1
		m		1
		m		1
		f			1	1
		m		1
		f			1	1
		f			1	1
		f			1	1
		f			1	1
		m		2
		m		4
		f			1	1
		f			1	2
		m		2
		m		1
		f			1	1
		m		1
		m		1
		f			1	1
		m		1
		m		1
		m		1
		m		1
		f			3	4
		f			1	1
		f			2	1
		f			1	1
		f			1	1
		m		1
		f			1	1
		f			2	1
		f			1	1
		f			1	1
		f			1	1
		m		1
		m		1
		f			4	1
		m		2
		m		1
		f
		m		1
		m		1
		m		1
		f			3	2
		f			1	1
		f
		f			2	1
		m		1
		f			2	1
		m		1
		m		2
		m		1
		m		1
		f			1	1
		m		1
		m		1
		m		1
		m		1
		f			2	1
		m		1
		m		1
		m		1
		f			1	1
		f			2	2
		f			2	1
		f			2	1
		f			2	2
		f			2	1
		f			2	1
		m		2
		m		1
		m		1
		m		1
		m		1
		f			1	1
		m		1
		m		1
		f			1	1
		m		1
		f			1	1
		m		2
		m		2
		f			1	1
		m		1
		m		2
		f			1	1
		f			1	1
		f			1	1
		m		1
		f			2	2
		m		2
		f			1	2
		f			1	1
		m		1
		f			2	1
		f			1	1
		f			2	1
		m		1
		m		1
		m			1	1
		f			2	1
		f			1	1
		f		1
		f			2	1
		m		1
		m		1
		m		1
		m		1
		f			2	2
		m		2
		f			2	1
		m		1
		f			2	2
		m		2
		m		1
		m		1
		m		1
		m		1
		f			2	1
		m		1
		m		1
		m
		m		1
		m		1
		m		2
		m			2	2
		m		2
		f			2	1
		f			2	2
		f			2	2
		f			1	1
		f			1	1
		m		1
		f			1	1
		m		1
		m		1
		f			2	2
		m		1
		f			1	2
		f			1	1
		f			2	1
		f			1	1
		f			2	1
		f			2	1
		m		2
		m		2
		m
		m		2
		m		1
		f			2	1
		f			1	2
		f			1	1
		f			1	1
		f			1	1
		f			1	1
		f			1	1
		f			1	1
		m		2
		f			1	1
		f			2	1
		f			1	1
		m		1
		m		1
		m		1
		f			2	2
		m		1
		m		1
		m		1
		f			2	2
		f			1	1
		m		1
		f			1	1
		m		2
		m		1
		m		1
		f			1	1
		m		1
		m		2
		m		1
		m		1
		m		1
		m		2
		m		1
		m		1
		m		1
		m		1
		m		2
		m		1
		m		1
		m		2
		m		2
		f			1	1
		m		2
		m		1
		m		1
		m		2
		m		1
		m		1
		m		1
		f			1	1
		m		1
		m		2
		f			1	1
		f			1	1
		f			1	1
		f			1	1
		f			1	1
		m		1
		f			1	1
		m		1
		m		1
		m		1
		f			2	1
		f			1	1
		m		1
		m		2
		m		1
		m		1
		m		2
		m		1
		m		1
		f			1	1
		f			1	1
		m		1
		m		1
		f			1	1
		f			1	1
		f			1	1
		m		1
		m		2
		m		1
		m		2
		f			2	2
		m		1
		f			1	1
		f			2	1
		f			2	1
		f			1	1
		m		1
		f			1	1
		m		1
		m		1
		m		1
		m		1
		m		1
		f			1	1
		f			1	1
		f			1	1
		m		1
		m		1
		m		1
		m		1
		f			3	1
		m		1
		f			3	2
		m		1
		m		1
		m		1

## Sheet: Follow-upQ
Appendix 8
		past week medicines for breathing problems	inhaled bronchodilator	inhaled corticosteroid	- antibiotic (oral or injected)	other medication (specify)	past 3 months chest infections or “colds”	Itchy rash coming and going for 6 months	past month, used any topical products or medicines the rash	If yes:	name of med.	when started	last used	Last week use of any moisturizer	Last week use of any medication(s) for the rash
	#62 3V	n					0	n										F	female
	#62 3V	n					0	n						2	0			M	male
	#62 3V	n					0	n						2	0
	#62 3V	n					0	n						0	0			Y	yes
	#62 3V		n	n	n	n	0	n										N	no
	#62 3V		n	n	n	n	2	n
	#62 3V		n	n	n	n	1	y	y									0	none
	#62 3V	n					0	n						2	0			1	1-3
	#62 3V	n					0	n						0	0			2	4-12
	#62 3V		n	n	n	n	1	n										3	12+
	#62 3V	n					0	n						1	0
	#62 3V		n	n	n	n	0	y	y		Combiderm, Chlorphenamin		Jan, 2009	0	0			0	never woken with wheezing
	#62 3V		n	n	n	n	0	n										1	less than one night per week
	#62 3V		n	n	n	n	1	y	y					0	0			2	one or more nights per week
	#62 3V	n					0	n						1	0
	#62 3V	n					1	n						0	0
	#65 4V	n					0	n										0	none
	#62 3J	y				Vit C	4	n										1	1
	#62 4V	n					0	n										2	2
	#62 4V	n					0	y	y		Body cream	didn't know	Nov, 2008	1	0			3	3
	#62 4V	n					2	n										4	4
	#62 4V	n					0	n										5	5
	#62 4V	n					1	n										6	6+
	#62 4V	y				common anti-cold medicine		n
	#62 4V	n					0	n
	#62 4V	n					1	n										0	never in the past 12 months
	#62 4V	n					2	n										1	less than one night per week
	#62 4V	n					0	n										2	one or more nights per week
	#62 4V	y				common anti-cold medicine	1	n
	#62 4V	n					1	n
	#62 4V	y					1	n										0	never
	#62 4V	n					1	n										1	sometimes
	#62 4V	n					2	n										2	every day
	#62 4V	n					0	n										3	more than once per day
	#62 4V	n					0	n
	#62 4V	n					1	n										0	never
	#62 4V	n					0	n										1	occasionally
	#62 4V	n					1	n										2	once daily
	#62 4V	n					0	n										3	twice daily
	#65 4E	y	y				2	n										4	more than twice daily
	#65 4E	n					2	n
	#65 4E	n					2	y	n					0	0			0	less than high school
	#65 4E	n	n	n	n	n	0	n	n					0	0			1	high school
	#65 4E	n					1	n										2	college (undergraduate degree)
	#65 4E	n					1	n										3	university (graduate degree)
	#65 4E	n	n	n	n	n	0	n	n					0	0
	#65 4E	n					1	n
	#65 4E	n					1	y	n					1	0			0	ger
	#65 4E	n					0	n						1	0			1	apartment (1 bed)
	#65 4E	n					3	y						1	0			2	apartment (2 bed)
	#65 4E																	3	apartment (3 bed)
	#65 4E	n					0	n										4	house
	#65 4E	n	n	n	n	n	0	n	n					0	0
	#65 4E	n					0	y	y					1	0
	#65 4E	n					0	y	y					2	4
	#65 4E	n	n	n	n	n	0	n	n					1	0
	#65 4E	n	n	n	n	n	1	n	n					0	0
	#62 3J	n					0	n
	#62 3J	n					0	n
	#62 3J	y			y	herbal medicine, Vit C	0	n
	#62 3J	n					6	y	n
	#62 3J	n					0	n
	#62 3J	n					1	n
	#62 3J	n					1	n
	#62 3J	n					0	y	n					0	0
	#62 3J	n					0	n
	#62 3J	n					0	n
	#62 3J	n					0	n
	#62 3J	y				anti-cold medicine	0	n
	#62 3J	n					2	n
	#62 3J	n					0	n
	#62 3J	n					0	n
	#62 3J	n					0	n
	#62 4D	n					0	y	n					0	0
	#62 4D	n					0	n
	#62 4D	n					0	n
	#62 4D	n					1	y	n					0	0
	#62 4D	n					0	n
	#62 4D	n					0	n
	#62 4D	n					0	y	n					0	0
	#62 4D	n					3	n
	#62 4D	n					0	n
	#62 4D	n					0	n
	#62 4D	y	n	n	n	n	0	y	n					0	0
	#62 4D	n					0	n
	#62 4D	n					0	n
	#62 4D	n					0	y	y		Face cream	End of the Feb	16,Mar 2009	1	0
	#62 4D	y			y		0	n
	#62 4D	n					0	n
	#62 4D	n					0	n
	#62 4Yo	n					0	n
	#62 3D	n					0	n
	#65 4J	n					0	n	n					0	0
	#65 4J	n					1	n	n					0	0
	#65 4J	n					1	y	n					0	0
	#65 4J	n					2	n
	#65 4J	n					2	n
	#65 4J	n	n				0	n	n
	#65 4J	n					1		n					1
	#65 4J	n					0	n
	#65 4J	n	n	n	n	n	0	n	n
	#65 4J	n					0	y	n					0	0
	#65 4J	n					0	n
	#65 4J	y				medicine against vomiting	0	n	n					1	2
	#65 4J	n					1	n	n					1	0
	#65 4J	n					1	n	n					1	0
	#65 4J	n					0	n	n					0	0
	#65 4J	n	n	n	n	n	0	n	n					1	0
	#65 4V	n					0	n
	#62 3V	n					0	n
	#62 3V	n					0	n						0	0
	#62 3V	y			y		0	n
	#65 4V	n					1	n	n					1	0
	#62 3V	n					0	n
	#62 3V	n					0	n						0	0
	#62 3V	n					0	n
	#62 3V	n					1	n						0	0
	#62 3V	n					0	n						0	0
	#62 3V		n	n	n	n	0	n
	#62 3V	n					0	y	y
	#62 3V	n					0	n
	#62 3V	n	y	n	y	n	1	n
	#62 3V	y	n	n	y	n	1	n
	#62 3V	n					0	n						0	0
	#65 4V	n					3	n	n					0	0
	#62 3V	n					0	n
	#62 3V	y			y		0	n
	#62 3V	n					0	n
	#62 3V	n					0	n
	#62 4V	n					1	n
	#62 4V	y				y	3	n
	#62 4V	n					0	n
	#62 4V	y			y		0	n
	#62 4V	n					1	n
	#62 4V	n					1	n
	#62 4V	n					4	n
	#62 4V	n					1	n
	#62 4V	n					0	n
	#62 4V	y				medicine that promotes the discharge of phlegm	0	n
	#62 4V	n					2	n
	#62 4V	n					1	n
	#62 4V	n					0	n
	#62 4V	n					1	n
	#62 4V	n					1	n
	#62 4V	y				vessel injection	2	n
	#62 4V	n					1	n
	#65 4E	n	n				5	n	n					0	0
	#65 4E	n	n	n	n	n	0	n	n					0	0
	#65 4E	n	n	n	n	n	1	n	n					0	0
	#65 4E
	#65 4E		n	n	n		0	n
	#65 4E	n					3	n	n					1	0
	#65 4E	n					1	n
	#65 4E		n	n	n		3	n
	#65 4E	n					2	n
	#65 4E	n					2	n
	#65 4E	n					1	y	n					0	0
	#65 4E	n	n	n	n	n	0	n	n					0	0
	#65 4E
	#65 4E	n	n	n	n	n	0	n	n					0	0
	#65 4E	n					2	n
	#65 4E	n					0	n
	#65 4E	n					1	n
	#65 4E	y	n	n	n	n	0	n	n					0	0
	#65 4E	n					1	y	n					0	0
	#62 3J	y					0	y
	#62 3J	n					0	n
	#62 3J	n					0	n
	#62 3J	y	y			didn't use any medicine	1	y	y		ointment	this week	17, Mar 2009
	#62 3J	n					1	n
	#62 3J	n					0	y						0	0
	#62 3J
	#62 3J	n					0	y	y		Body Cream	2008	still using
	#62 3J	y				didn't use any medicine	1	n
	#62 3J	n					0	n
	#62 3J	y				anti-cold medicine	2	y	y		Face Cream	13,Mar 2009	18, Mar 2009
	#62 3J	n					0	y	n					0	0
	#62 3J	n					0	n
	#62 3J	n					1	n
	#62 3J	n					0	n
	#62 3J	n					0	n
	#62 3J	n					2	n
	#62 3J	y					1	n
	#62 3J	n					0	n
	#62 3J	n					0	n
	#65 4V	n					1	n	n					0	0
	#62 4D	y					0	n
	#62 4D	y				y	0	n
	#62 4D	n					0	n
	#62 4D	n					0	n
	#62 4D	y			y		1	n
	#62 4D	n					0	n
	#62 4D	n					0	n
	#62 4D	n					0	n
	#62 4D	n					0	n
	#62 4D	y	n	n	n	anti-cold medicine	2	n
	#62 4D	y				anti-cold medicine	0	n
	#62 4D	n					0	n
	#62 4D	n					0	n
	#62 4D	n					0	n						0	0
	#62 4D	y				the child was gargling his mouth by salted water	1	n
	#62 4D	n					0	n
	#62 4D	n	n	n	n	n	0	n
	#62 4D	n					1	n
	#62 4D	n					0	n
	#62 4D	n					0	n
	#65 4J	n					0		n					0
	#65 4J	n					0		n					1
	#65 4J	n					0	n
	#65 4J	n					0	y	n
	#65 4J	n					1	n
	#65 4J	n					1	n						0	0
	#65 4J	y					1	n	n					0	0
	#65 4J	n					1	y	y
	#65 4V	y				common anti-cold medicine	1	n	n					1	0
	#65 4J	n					0	n						0	0
	#65 4J
	#65 4J	n					0	n
	#65 4J	n					0	n
	#65 4J	n					1	n
	#65 4J	n					1	n
	#65 4J	n					0	n
	#65 4J	n					0	n
	#65 4V	n					2	n
	#62 4Yo	y					2	n	n					1	0
	#62 4Yo	n					1	n						1	0
	#62 4Yo		n	n	n	n	2	n	n
	#62 4Yo	n					0	n
	#62 4Yo	n					0	n						1	0
	#62 4Yo	n					0	n
	#62 4Yo	n	n	n	n	n	2	n
	#62 4Yo	n					0	n						0	0
	#62 4Yo	n					0	n						0	0
	#62 4Yo	n					0	n						0	0
	#62 4Yo	n					0	n						1	0
	#62 4Yo	n					0	n
	#62 4Yo		n	n	n	n	2	y	n
	#62 4Yo	n					1	n						1	0
	#62 4Yo	n					1	n						0	0
	#62 4Yo	n	n	n	n	n	0	n
	#62 4Yo	n					0	n
	#62 4Yo	n					0	n						0	0
	#62 4Yo	n					0	n						0	0
	#62 4Yo	n					2	n						1	0
	#62 4Yo	n					0	n						0	0
	#62 4Yo	n	n	n	n	n	2	n	n					1	0
	#62 4Yo		n	n	n	n	2	y	n
	#62 4Yo	n					3	n						1	0
	#62 4Yo	n					0	n						0	0
	#62 4Yo	n	n	n	n	n	0	n
	#62 4Yo	n					0	n						1	0
	#62 4Yo	n					0	n						0	0
	#62 4Yo	n					0	n						1	0
	#62 4Yo	n					0	n						1	0
	#62 4Yo	y	n	n	y	n	1	y	n					0	0
	#62 4Yo	n					0	n
	#62 4Yo	y	y			y	0	n
	#62 4Yo		n	n	n	n	0	n
	#65 4V	y	n	n	n	n	1	n
	#62 4Yo	n					0	y	n					0	0
	#65 4V	n					2	n
	#62 4G	n					1	n						1	0
	#62 4G	n					1	n						2	0
	#65 4V	n					0	n	n					0	0
	#62 4G	n					0	n						0	0
	#62 4G	n					0	n						0	0
	#62 4G	n					0	y	n					0	0
	#62 4G	n					1	n						1	0
	#62 4G	y				y	0	n						1	0
	#62 4G	n					0	n						0	0
	#62 4G	n					0	n						1	0
	#62 4G	n					1	n
	#62 4G		n	n	n	n	1	n
	#62 4G	n					1	n						0	0
	#62 4G	n	n	n	n	n	1	n	n					0	0
	#62 4G	n					1	n						1	0
	#62 4G	n	n	n	n	n	1	n
	#62 4G	n					0	n						0	0
	#62 4G	n	n	n	n	n	0	n	n					0	0
	#62 4G	y			y		0	n
	#62 4G	n					1	n						0	0
	#62 4G	n					0	n
	#62 4G	n					0	n						0	0
	#62 4G	n					1	n						1	0
	#62 4G	n					1	n						1	0
	#62 4G	n					0	n						0	0
	#62 4G	n					1	n						0	0
	#62 4G	n					1	n
	#62 4G	n					0	n						0	0
	#62 4G	n					1	y	y					0	0
	#62 4G	y			y		1	n
	#62 4G
	#62 4G		n	n	n	n	1	y	n					0	0
	#62 4G	n					1	n						0	0
	#62 4G	n	n	n	n	n	1	n	n					1	0
	#62 4G	n					1	n	n					0	0
	#62 4G	n					2	n
	#62 4G	y	n	n	n	n	3	n						0	0
	#65 4V	n					1	n	n					0	0
	#65 4V				y	common anti-cold medicine	1	n	n					1	0
	#62 4D	n					0	n
	#65 4V	n					0	n	n					0	2
	#62 3Yo	n					0	n
	#62 3Yo	n					0	n
	#62 3Yo	n					0	n						0	0
	#62 3Yo		n	n	n	n	2	n
	#62 3Yo
	#62 3Yo	n					0	n						0	0
	#62 3Yo	n					0	n
	#62 3Yo	n					2	n
	#62 3Yo	n					0	n						1	0
	#62 3Yo	n					0	n						0	0
	#62 3Yo	n					0	n
	#62 3Yo	n					1	n						0	0
	#62 3Yo	n					0	y	y		sulfur cream, cream for allergy	Oct, Feb	20, Mar	0	1
	#62 3Yo		n	n	n	n	1	n
	#62 3Yo	n					0	n						2	0
	#62 3Yo	n					0	n						0	0
	#62 3Yo	n					0	n						1	1
	#62 3Yo	n					1	n						0	0
	#62 3Yo	n					0	n
	#62 3Yo						0	n
	#62 3Yo	n					0	y	n					0	0
	#62 3Yo	n					1	n						0	0
	#62 3Yo	n					0	n
	#62 3Yo	n					0	n
	#62 3Yo	n					0	n						0	0
	#62 3Yo	n	n	n	n	n	3	y	n					0	0
	#62 3Yo		n	n	n	n	0	n
	#62 3Yo	n					1	n						0	0
	#62 3Yo	n					1	n						1	0
	#62 3Yo	n					0	n
	#62 3E	n					2	n						0	0
	#62 3E	n					1	n
	#62 3E	y			y		3	y	n					0	0
	#62 3E	n					0	n
	#62 3E	n					0	n
	#62 3E	n					0	n						0	0
	#62 3E	y			y		2	n
	#62 3E	n					0	n
	#62 3E	n					0	y	y					0
	#62 3E	n					1	n						1	0
	#62 3E	n					2	n
	#62 3E	n					0	n
	#62 3E	n					0	n						0	0
	#62 3E	n					0	n
	#62 3E	y				didn't use any medicine	2	n
	#62 3E	n					0	n						0	0
	#62 3E	n					0	n						0	0
	#62 3E	n					2	n						0	0
	#62 3E	n					0	n
	#62 3E	y			n		3	y	n					1	0
	#62 3E	n					0	n
	#62 3E	n					1	n						0	0
	#62 3E	n					1	n						1	0
	#62 3E	n					0	y	n					0	0
	#62 3E	n					1	n
	#62 3E	n					0	n						0	0
	#62 3E	n					0	y			Votokord	2009-03-18		0
	#62 3E	n					0	n
	#62 3E	n					0	n
	#62 3E	n					2	n						0	0
	#62 3E	y			y		1	n
	#62 3E	n					1	n						0	0
	#62 3E	n					1	n						0	0
	#62 4G	y	n	n	n	n	1	n
	#62 3E	n					0	n						0	0
	#65 4V	n					0	n	n					0	0
	#65 4V	n					3	n	n					1	0
	#65 4V	n					4	n	n					0	0
	#65 4V	n					1	n	n					0	0
	#65 4V	n					1	n	n					0	0
	#65 4V	n					1	n
	#65 4V	n					2	n
	#65 4V	n					0	n	n					0	0
	#65 4V	n					1	n
	#65 4V	n					1	n	n					1	0
	#65 4V	y				y	0	n	n					0	0
	#65 4V	y	n	n	n	anti-cold medicine	3	n
	#65 4V	n					2	n	n					0	0
	#65 4V	n					0	n	n					1	0
	#65 4V	n					1	n
	#65 4V	y	n	n	n	n	1	n
	#65 4V	n					0	n	n					0	0
	#65 4V	y	n	n	n	n	3	n
	#65 4V	n					2	n	n					1	0
	#65 4V	n					0	n
	#65 4V	n					0	n
	#65 4V	n					0	n	n					0	0
	#65 4V	y	n	n	n	n	2	n
	#65 3V	n					0	n
	#65 3V	n					0	y	y		Cream for allergy	didn't know	until Feb	0	0
	#65 3Yo	n					1	n
	#65 3V	n					0	n
	#65 3V	n					0	n
	#65 3V	n					0	n
	#65 3V	n					1	n
	#65 3V	n					1	n
	#65 3V	n					0	n
	#65 3V	y				common anti-cold medicine	0	n
	#65 3V	n					0	n
	#65 3V	y			y	common anti-cold medicine	1	n
	#65 3V	y				medicine which is to stick under the tongue	0	n
	#65 3V	n					0	n
	#65 3V	n					5	n
	#65 3V	n					0	n
	#65 3V	n					0	n
	#65 3V	n					0	n
	#65 3V	n					0	n
	#65 3V	n					1	n
	#65 3Z	n					1	n	n					0	0
	#65 3Z	n					2	n						0	0
	#65 3Z	n					2	n						1	0
	#65 3Z	n					0	y	y					0	0
	#65 3Z	n	n	n	n	n	0	n	n					0	0
	#65 3Z	n					0	n						1	0
	#65 3Z	n					0	n	n					0	0
	#65 3Z	n	n	n	n	n	0	n	n					1	0
	#65 3Z	n	n	n	n	n	0	n	n					0	0
	#65 3Z	n					2		n					2	0
	#65 3Z	n					0	y	y		Unguentum Sinaphlanum			0	0
	#65 3Z	n					0	n						2	0
	#65 3Z	n	n	n	n	n	0	n	n					0	0
	#65 3Z	n					1	n						0	0
	#65 3Z	n					0	n						2	0
	#65 3Z	n					0	n	n					2	0
	#65 3Z	n					0	n	n					1	0
	#65 3Z	n					0	n	n					2	0
	#65 3V	n					0	n
	#65 3V	n					0	n
	#65 3V	n					0	n
	#65 3V	n					0	n
	#65 3V	n					0	n
	#65 3V	n					0	n
	#65 3V	n					0	n
	#65 3V	y				Citromon	2	n
	#65 3V	y				didn't know the medicine's name	1	n
	#65 3V	n					1	n
	#65 3V	n					1	n
	#65 3V	n					0	n
	#65 3V	n					0	n
	#65 3V	n					0	n
	#65 3V	n					0	n
	#65 3Z	n					0	n						0
	#65 3Z	y				y	1	n						1	0
	#65 3Z	n					0	n						0
	#65 3Z	n	n	n	n	n	2	n	n					0	0
	#65 3Z	n					0	n						0
	#65 3Z	n					0	n	n					0	0
	#65 3Z	y	n	n	n	n	1	y	y					1	0
	#65 3Z	n					0	n						2	0
	#65 3Z	n					0	n						1	0
	#65 3Z	y				y	1	n						0	0
	#65 3Z	y			y		1	n	n					1	0
	#65 3Z	n					0	y	n					0	0
	#65 3Z	n					1	n						2	0
	#65 3Z	n	n	n	n	n	0	n	n					0	0
	#65 3Z	y				common anti-cold medicine	0	n						1	0
	#65 3D	n					0	n	n					0
	#65 3D	n					0	n	n					0	0
	#65 3D	n					0	n
	#65 3D	n					0	n						1	0
	#65 3D	y			y		0	n						0
	#65 3D	n					0	n						0	0
	#65 3D	n					1	n	n					2
	#65 3D	n					2	n
	#65 3D	n					3	y	n					1
	#65 3D	n					0	y	y					1
	#65 3D	n					0	n						1	1
	#65 3D	n					0	n
	#65 3D	n					0	n
	#65 3D	n					0	n						1	0
	#65 3D	n					0	n
	#65 3D	n					5	n						1
	#65 3D	n					0	n						1	0
	#65 3D	n					2	n						2
	#65 3D	n					0	n
	#65 3D	n					0	y	n					1
	#65 3D	n	n	n	n	n	0	y	y		Zinci oxydum	from Jan, 2009	until Feb, 2009	0	3
	#65 3D	n					0		n					0	0
	#65 3D	n					0	n
	#65 3D	n	n	n	n	n	0	n	n					0	0
	#65 3D	n					0	n	n					1
	#65 3D	n					0		n					0	0
	#65 3D	y	y				0	n	n					0	4
	#65 3D	n					0	n
	#65 3D	n					2	n						1	0
	#65 3D	y			y		2	n						1	0
	#65 3D	y			y		1	n
	#65 3D	n					0	n	n					0	0
	#65 3D	n					0	y	y		Ointment made from bird	for 7 days		0
	#65 3D	n					0	n						1	1
	#65 3D	n	n	n	n	n	0	n	n					0	0
	#65 3D	n					0	n						0	0
	#65 3D	n	n	n	n	n	0	n	n					0	0
	#65 3Yo	n					0	n
	#65 3Yo	n					2	n	n					0	0
	#65 3Yo	n					2	n	n					0	0
	#65 3Yo	n					1	n						0	0
	#65 3Yo	n					0	n	n					1	0
	#65 3Yo	n	n	n	n	n	0	n	n					0	0
	#65 3Yo	n					1	n	n					1	0
	#65 3Yo	n					0	n	n					2	0
	#65 3Yo	n	n	n	n	n	1	y	n					0	0
	#65 3Yo	n	n	n	n	n	0	n	n					0	0
	#65 3Yo	n					0	n	n					0	0
	#65 3Yo	n					0	n	n					0	0
	#65 3Yo	n					0	n	n					0	0
	#65 3Yo	n					0	n	n					0	0
	#65 3Yo	n					1	n
	#65 3Yo	y	n	n	n	n	1	n	n
	#65 3Yo	n					0	n	n					0	0
	#65 3Yo	n					0	n	n					1	0
	#65 3Yo	n					0	n	n					0	0
	#65 3Yo	n	n	n	n	n	0	n	n					0	0
	#65 3Yo	n					0	n	n					0	0
	#65 3Yo	n					0	n
	#65 3Yo	n					0	n	n					0	0
	#65 3Yo	n					1	n	n					2	0
	#65 3Yo	n					1	n
	#65 3Yo	n	n	n	n	n	0	n	n					0	0
	#65 3Yo	n	n	n	n	n	1	n	n					0	0
	#65 3Yo	n					0	n	n					2	0
	#65 3Yo	n					1	n	n					0	0
	#65 3Yo	n					0	n	n					0	0
	#65 3Yo
	#65 3Yo	n					0	n	n					2	0
	#62 4V	n					0	n
	#65 3J	n					1	n
	#65 3J	n					1	n
	#65 3J	n					1	n
	#65 3J
	#65 3J	n					0	n
	#65 3J	n					1	n
	#65 3J	n					0	n
	#65 3J	n					1	n
	#65 3J	n					2	n
	#65 3J	n					0	n
	#65 3J	n					1	n
	#65 3J	n					1	n
	#65 3J	n					1	n
	#65 3J	n					1	n
	#65 3J	n					1	n
	#65 3J	n					2	y	y		didn't know the medicine's name
	#65 3J	n					0	n
	#65 3J	y				anti-cold medicine	1	n
	#65 3J	n					1	n
	#65 3J	n					0	n
	#65 3J	n					0	n
	#65 3J	n					0	n
	#65 3J	n					0	n
	#65 3J	n					0	n
	#65 3J	n					2	n
	#65 3J	n					1	n
	#65 3J	n					1	y	y		didn't know the medicine's name
	#65 3J	n					0	n
	#65 3J	n					0	n
	#65 4Yo	n					3	n
	#65 4Yo	n					1	y	y		didn't know the medicine's name
	#65 4Yo	n					0	y	y		Unguentum
	#65 4Yo	n					0	n
	#65 4Yo	n					0	n
	#65 4Yo	n					0	n
	#65 4Yo	n					0	n
	#65 4Yo	n					0	n
	#65 4Yo	n					1	n
	#65 4Yo	n					1	n
	#65 4Yo	n					0	n
	#65 4Yo	n					0	n
	#65 4Yo	n					1	n
	#65 4Yo	n					2	n
	#65 4Yo	n					1	n
	#65 4Yo	n					1	n
	#65 4Yo	y	y				0	n
	#65 4Yo	n					0	n
	#65 4Yo	n					0	n
	#65 4Yo	n					1	n
	#65 4Yo	n					4	y	y		didn't know the medicine's name
	#65 4Yo	n					0	n
	#65 4Yo	n					0	n
	#65 4Yo	n					1	n
	#65 4Yo	n					0	n
	#65 4Yo	n					1	n
	#65 4Yo	n					0	n
	#65 4Yo	n					0	n
	#65 4Yo
	#65 4Yo	n					0	n
	#65 4Yo	n					1	n
	#65 4Yo	n					0	n
	#65 4Yo	n					1	n
	#65 4Yo	n					0	n
	#65 4Yo	n					0	n
	#65 4Yo	n					0	n
	#65 4Yo	n					1	n
	#65 4Yo	n					1	n
	#62 4E	n					1	n
	#62 4E	n					0	n
	#62 4E	n					1	y	n					0	0
	#62 4E	n					0	n
	#62 4E	n					1	n
	#62 4E	n					0	n
	#62 4E	n					1	n
	#62 4E
	#62 4E	n					0	n
	#62 4E	n					0	y	n					0	0
	#62 4E	n					2	n
	#62 4E
	#62 4E
	#62 4E	n					0	n
	#62 4E
	#62 4E	n					0	n
	#62 4E	n					0	n
	#62 4E	y			y		2	y	n
	#62 4E	n					0	y	n					1	0
	#62 4E	n					1	n
	#62 4E	n					1	n
	#62 4E	y				y	1	y	n					0	0
	#62 4E	n					0	y	n					0	0
	#62 4E	n					2	n
	#62 4E	n					1	n
	#62 4E	n					0	n
	#62 4E	n					1	n
	#62 4E	n					0	n
	#62 4E	n					1	n
	#62 4E	n					0	n
	#62 4E
	#62 4E	n					0	n
	#62 4E	n					0	y	y		Baby cream	Feb, 2009		0	1
	#62 4E	n					1	n
	#62 4E	n					1	n
	#62 4E	y					0	n	n					0	0
	#62 4E	n					0	n
	#62 4E
	#62 4E	n					1	n
	#62 4E	n					0	n
	#62 4E	n					1	n
	#62 4E	n					0	n
	#62 4E	n					0	n
	#65 3E	n					0	n
	#65 3E	y			y		1	n
	#65 3E	n	n	n	n	n	0	n
	#65 3E	n					0	n
	#65 3E	n					0	n
	#65 3E	n					0	n	n
	#65 3E	n					0	n
	#65 3E	n					0	n	n
	#65 3E
	#65 3E
	#65 3E
	#65 3E	n					1	n	n					0	0
	#65 3E
	#65 3E	n					0	n
	#65 3E
	#65 3E
	#65 3E
	#65 3E					common anti-cold medicine	0	n
	#65 3E	n					0	n
	#65 3E
	#65 3E	n					0	n						2
	#65 3E	n					2	n
	#65 3E
	#65 3E
	#65 3E	n					0	n						0	0
	#65 3E	n					0	n
	#65 3E	n					0	n
	#65 3E
	#65 3E	n					0	n	n					0	0
	#65 3E	n					0	n	n					0	1
	#65 3E	n					0	n
	#65 3E
	#65 3E	n					0	n	n					0	0
	#65 3E	n	n	n	n	n	0	n
	#65 3E
	#65 3E
	#65 3E	n					0	n						0	0
	#65 3E	n					0	n
	#65 3E	n					2	y	y					0	0
	#62 3D	n					0	n
	#62 3D	n					0	n
	#62 3D	n					0	y
	#62 3D	n					0	n						0	0
	#62 3D	n					0		n
	#62 3D	n					0	n
	#62 3D	n					1	n
	#62 3D	n					0	y	n
	#62 3D						2	y	n					1
	#62 3D	n					0	n
	#62 3D	n					0	y	y					0	1
	#62 3D	n					1	n						0	0
	#62 3D	n					0	n
	#62 3D	n					0	n	n
	#62 3D	n					0	y						1
	#62 3D	n				didn’t use any medicine	1	n
	#62 3D	n					2	y	y					0
	#62 3D	n					0	n						0	0
	#62 3D	y		y			0	n						0	0
	#62 3D	n					0	n
	#62 3D	n					0	n
	#62 3D	n					0	n
	#62 3D	n					0	y	y					1
	#62 3D	n					0	n
	#62 3D	n	n	n	n	n	1	n
	#62 3D	y	n	n	n	n	2	n
	#62 3D	n					0	n
	#62 3G	n					0	y			anti-cold medicine	for 2 days		1	0
	#62 3G	n					0	n						0	0
	#62 3G	n					1	n						0	0
	#62 3G	n					0	n
	#62 3G	n					0	n
	#62 3G	n					4	n						0	0
	#62 3G	y			y	anti-cold medicine	0	y	y					0
	#62 3G	n					0	n						0	0
	#62 3G	n					0	n						0	0
	#62 3G	n					0	n
	#62 3G	n					2	y	n
	#62 3G	y	y				2	n
	#62 3G	n					2	y			applied various cream, spray, liquid			1	3
	#62 3G	n					0	n
	#62 3G	n					1	n						0	0
	#62 3G	y			y		0	y	y		didn't know the medicine's name			0	0
	#62 3G	n					1	n						1	0
	#62 3G	n					1	n
	#62 3G	n					1	n
	#62 3G	n					1	n						0	0
	#62 3G	n					0	n
	#62 3G	n					0	n						0	0
	#62 3G	n					0	n
	#62 3G	y			y		1	y						0	0
	#62 3G	n					2	n						0	0
	#62 3G	n					1	n						0	0
	#62 3G	y				Chigatussin	2	n
	#62 3G	n					0	n						0	0
	#62 3G	n					2	n						0	0
	#62 4V	n					1	n
	#65 4V	y	n	n	n	n	1	y				2009-02-01	still using	0	2
	#65 4J	n	n	n	n	n	0	n	y					0	0
	#65 4J	n					1	n
	#65 3Z	y					1	y	n					0	0
	#62 4G	n					0	n						0	0
	#62 4G	y	n	n	n	y	1	n						0	0
	#62 3G	n					0	n
	#62 3Yo	n					1	n
	#62 3V	n					0	n
	#62 3V	n					0	n

## Sheet: Master file
			Milk								ANRTO DATA																			Blood1 Collected	Blood2 Collected	Whizpop1 Collected	Whizpop2 Collected	Whizpop3 Collected	Whizpop4 Collected	Whizpop5 Collected	Whizpop6 Collected
											1st VISIT									2nd VISIT
											ID	Weight1	Height1	Sit height1	Grip 1, 1	Grip 1,2	Grip 1,3	Grip 1,4		Weight2	Height2	Sit height2	Grip 2, 1	Grip 2,2	Grip 2,3	Grip2,4
			Milk Substisitute									28	131	71.8	11	10	10.8			28.4	131.7	72.3	10.1	10.2	10.3					y	y	y	y	y	y	y	y
			Milk Substisitute									30.3	133.7	74.1	8	9	6.9			32.5	134.8	75.1	10.3	9.8	8.6					y	y	y	y	y	y	y	y
			Milk Substisitute									28.2	130.4	71.9	8.6	8.1	8.7			29.7	131.5	72.6	9.5	8.2	8.9					y	y	y	y	y	y	y	y
			Milk Substisitute									35.7	140.5	76.8	15.1	12.9	11.6	14		38	140.9	77.9	15.4	13.7	13.4					y	y	y	y	y	y	y	y
			Milk Substisitute									26.8	131.2	70.7	9.1	9.1	9.3			28.3	133.4	71	9.6	8.4	8.4					y	y	y	y	y	y	y	y
			Milk Substisitute									22.6	124	65.9	8.6	8.3	7.6			22.8	125.3	66	9.8	8.5	7.3					y	y	y	y	y	y	y	y
			Milk Substisitute									27.7	133	70.2	6.1	5.7	7.9			28	134.5	72	9.6	10	8.9					y	y	y	y	y	y	y	y
			Milk Substisitute									36.3	135.5	76.4	12.9	11.1	10.8			37.1	136.3	77.7	11.5	10.8	10.1					y	y	y	y	y	y	y	y
			Milk Substisitute									23.6	127.8	70.4	9.6	8.8	9			24.6	129	70.7	9.1	8.7	8.2					y	y	y	y	y	y	y	y
			Milk Substisitute									26.7	131	72.2	10.1	9.7	9.2			25.9	132.5	72.5	9.6	9.4	8.1					y	y	y	y	y	y	y	y
			Milk Substisitute									28.3	129.1	71	10.5	9.4	9.4			29.5	129.4	71.4	10.1	9	9.8					y	y	y	y	y	y	y	y
			Milk Substisitute									19.9	115.9	60.9	7.2	6.9	7.1			20.5	117	62.8	6.2	6.2	6.6					y	y	y	y	y	y	y	y
			Milk Substisitute									27	124.4	69.8	10.5	10.6	10			27.6	125.4	70.3	10.8	11.3	9.8					y	y	y	y	y	y	y	y
			Milk Substisitute									24.5	122.8	66.8	8.4	8.1	9.9			24.9	123.1	67.9	8.9	9.2	9.1					y	y	y	y	y	y	y	y
			Milk Substisitute									28.3	133.1	72.8	9.1	10	9.2			27.3	134	73.3	10.5	9.5	9.8					y	y	y	y	y	y	y	y
			Milk Substisitute									29.5	131.2	72.7	7.8	7.2	9.4			30.9	132.6	72.8	9.5	9.8	9.2					y	y	y	y	y	y	y	y
			Mongolian Regular Milk									33	139	77.1	8.3	10.7	9.8			34.2	139.7	77.6	9.6	8.8	9.2					y	y	y	y	y	y	y	y
			Mongolian +D									28.2	142.1	73.6	11.3	12.2	11.3			29.5	143.6	74.6	12.3	11.5	9.9					y	y	y	y	y	y	y	y
			Milk Substisitute									30.6	139.4	75	11.9	12.5	10.9			32.7	141.1	75.9	10.8	9.2	11.4					y	y	y	y	y	y	y	y
			Milk Substisitute									34.2	135.7	75.8	10.8	10.2	10.1			36.9	137.6	77.6	11.6	10.3	10.1					y	y	y	y	y	y	y	y
			Milk Substisitute									30.1	139	76.1	8.6	9.3	8.9			30.6	140.6	76.7	8.7	10.2	10.3					y	y	y	y	y	y	y	y
			Milk Substisitute									34.8	141.7	76.9	14.9	13.2	13.8			36.8	143.4	78	15.4	14	13.5					y	y	y	y	y	y	y	y
			Milk Substisitute									30.2	133.6	72	10.9	10.4	9.6			30.1	134.6	72.4	10.9	10.3	10					y	y	y	y	y	y	y	y
			Milk Substisitute									26.4	124.8	68.1	9.9	9.7	8.5			26.3	125	68.9	8.3	7.4	9.1					y	y	y	y	y	y	y	y
			Milk Substisitute									33	136	73.7	11	9.8	10.6			33.3	137.4	75.2	10.6	10.3	9.3					y	y	y	y	y	y	y	y
			Milk Substisitute									31.9	141.5	75.5	9.8	10.5	10.5			32.7	142.7	76.5	11.3	10.6	12.3					y	y	y	y	y	y	y	y
			Milk Substisitute									31.7	133.9	73.7	6.7	7.4	8.6			31.6	135	74.9	8.3	9.1	8.6					y	y	y	y	y	y	y	y
			Milk Substisitute									29.6	135.5	72.7	9.8	10.1	6.4	11.7		29	136.6	72.9	9.4	7.5	9.6					y	y	y	y	y	y	y	y
			Milk Substisitute									27.4	129.6	72.5	8.4	9.2	10			28.2	131.4	73.9	9.5	7.9	8.4					y	y	y	y	y	y	y	y
			Milk Substisitute									32.5	138.4	74.3	11.3	10.4	10.8			32.3	139.1	75.6	12.3	11.5	10.8					y	y	y	y	y	y	y	y
			Milk Substisitute									28.8	128.7	66.9	7.1	8.9	7.8			28.7	130.1	67.2	5.7	6.6	5.2					y	y	y	y	y	y	y	y
			Milk Substisitute									28.5	133.4	73.1	5.7	7.1	6.1			28.7	134.8	73.1	8	7.9	7.4					y	y	y	y	y	y	y	y
			Milk Substisitute									28.9	128.3	70.7	7.2	6.9	7.2			28.6	130.2	70.8	6.5	6.6	7.5					y	y	y	y	y	y	y	y
			Milk Substisitute									33.4	140.9	76.8	9.4	8.8	9.3			34.5	141.8	77.9	11.6	11.9	11.1					y	y	y	y	y	y	y	y
			Milk Substisitute									30.1	136.7	74.2	10.8	9.8	9.6			30.9	137.4	75.1	12.2	10.5	10.8					y	y	y	y	y	y	y	y
			Milk Substisitute									36.1	131	72.4	12.7	11.8	12.1			35.8	132.2	72.6	13.5	11.7	11.8					y	y	y	n	n	y	n	n
			Milk Substisitute									23.1	124	67.8	6.3	5.2	5.2			24.5	124.6	67.9	4.2	3.9	3.7					y	y	y	y	y	y	n	n
			Milk Substisitute									41.3	147.2	78.4	11.4	13.9	14.5	12.8		41.6	148.2	79.2	16.3	15.4	15.2					y	y	y	y	y	y	y	y
			Milk Substisitute									28.6	128.4	70.6	7.4	6.6	5.8			28.2	130	70.9	5.9	4.7	4.2					y	y	y	y	y	y	y	y
			Milk Substisitute									28.8	131	71.6	7.5	6.6	7.1			29.5	132.3	72.5	8.5	8.7	9.7					y	y	y	y	y	y	y	y
			Milk Substisitute									33.9	144.6	77.2	14	12.8	13.2			36.2	145.8	78.1	15.2	13.7	12.7					y	y	y	y	y	y	y	y
			Milk Substisitute									30.1	133.8	73.8	10.1	9.2	8.4			32	135.6	75.4	9.7	8.2	7.9					y	y	y	y	y	y	y	y
			Milk Substisitute									31.6	133.6	76.4	11.5	10.8	10.4			33.4	135.2	76.9	12.3	10.7	10.8					y	y	y	y	y	y	y	y
			Milk Substisitute									24.6	128.7	69.9	4.6	5.4	7.3			26.2	129.7	70	9.2	9	9.2					y	y	y	y	y	y	y	y
			Milk Substisitute									31.5	138.6	74.1	9.7	9.9	8.7			32.9	140	75.3	10.5	10.5	10.7					y	y	y	y	y	y	y	y
			Milk Substisitute									31.8	137.6	75.3	10.4	11	11.6			32.3	138.4	76.1	11.5	11.3	10.4					y	y	y	y	y	y	y	y
			Milk Substisitute									24	124.3	66.8	6.4	7.3	6.6			25	124.8	66.8	7.3	7.3	7.3					y	y	y	y	y	y	y	y
			Milk Substisitute									37.1	151.2	83.2	8.9	10.4	7			38.9	151.5	83.5	13.5	11.9	10					y	y	y	y	y	y	y	y
			Milk Substisitute									27.6	132.6	71.6	9.2	9.8	9.3			29.3	133.4	72.6	11.3	9	9.5					y	y	y	y	y	y	y	y
			Milk Substisitute									25.7	127.3	71.3	11.3	11.2	10.5			26.6	128.8	72.6	11.6	13.3	12.8					y	y	y	y	y	y	y	y
			Milk Substisitute									31.7	145.3	78.9	10.1	10.7	9.2													y	n
			Milk Substisitute									32.3	146.8	78.8	13.4	10.5	14.1	14.5		34.2	148.6	80.2	17.1	15.9	15.2					y	y	y	y	y	y	y	y
			Milk Substisitute									25.4	125.5	70.7	7.3	7.3	6.9			26.5	127.2	71.6	9.4	9.3	9					y	y	y	y	y	y	y	y
			Milk Substisitute									25.9	127.2	69.7	9.7	9	8.7			27.5	127.8	71	9.5	8.9	8.7					y	y	y	y	y	y	y	y
			Milk Substisitute									38.7	145.1	76.4	15.5	16.2	15			41.1	146.9	77.7	14.3	17.8	16.7					y	y	y	y	y	y	y	y
			Milk Substisitute									35	140.1	77.2	12.6	13	12.6			36.4	141.5	77.2	12.3	11.4	10.9					y	y	y	y	y	y	y	y
			Milk Substisitute									28.5	132.9	72.4	11.8	10.9	10.4			28.2	134.3	73.2	11.2	10.5	9.7					y	y	y	y	y	y	y	y
			Mongolian +D									34.6	137.9	73.8	11.6	11.5	12.4			35.4	139.7	75.4	12.4	8.8	6.2	6.4				y	y	y	y	y	y	y	y
			Mongolian +D									28.5	127.9	70.9	6.2	7.2	7.2			30.3	128.6	71.9	6.6	5.8	4.3					y	y	y	y	y	y	y	y
			Mongolian +D									22.9	120.3	67.6	5.7	7.1	7.2			23.8	121.3	68.4	7.6	7.4	6.8					y	y	y	y	y	y	y	y
			Mongolian +D									25.8	130.3	72	10.7	10.5	10.4			27.8	131.2	72.5	9.1	9.9	8.2					y	y	y	y	y	y	y	y
			Mongolian +D									23.1	123.4	66.3	7.4	7.7	7			24	124.6	67	8.3	7.6	7.8					y	y	y	y	y	y	y	y
			Mongolian +D									19.6	130.1	69.4	5.5	5.7	5.1			20.3	131.5	69.9	4.3	3.3	3.3					y	y	y	y	y	y	y	y
			Mongolian +D									26.4	132.8	73.5	10.3	11.1	10.5			28.2	134.1	74	10.5	9.3	7.4					y	y	y	y	y	y	y	y
			Mongolian +D									46.2	133.2	73.5	10.3	11.3	11.5			48.2	135.4	75.5	11	9.8	8.8					y	y	y	y	y	y	y	y
			Mongolian +D									26.6	125	70.7	5.5	7.2	7			27.4	126.8	71.9	9.2	6.9	6.4					y	y	y	y	y	y	y	y
			Mongolian +D									24.4	124.4	64.9	6	7.6	8.5			26.3	125.6	67.5	6.3	5.5	5					y	y	y	y	y	y	y	y
			Mongolian +D									25.1	127.6	69.4	9.8	8.4	9.6			27.4	127.7	69.7	6.3	7.4	7.4					y	y	y	y	y	y	y	y
			Mongolian +D									24.1	131.2	71.8	11.3	10.8	10.8			26	132.1	72.5	10.4	8.7	6.7					y	y	y	y	y	y	y	y
			Mongolian +D									25.1	132.2	70	5.5	7.6	6.4			26.7	134	71.3	8.6	7	6.4					y	y	y	y	y	y	y	y
			Mongolian +D									27.2	120.5	66.6	9.2	8.1	9.4			27.1	121.4	67.9	7.3	6.6	4.3					y	y	y	y	y	y	y	y
			Mongolian +D									24.6	127	71.2	7.9	8.8	9.3			26	128.3	71.6	9.8	9.8	9.4					y	y	y	y	y	y	y	y
			Mongolian +D									32.6	138.6	73.1	11.6	10.4	10.4			35.5	139.7	75.8	10.8	9.2	7.3					y	y	y	y	y	y	y	y
			Mongolian +D									39	150.4	81.6	20.3	18.2	19.9			42.6	152.4	82.8	19.3	17.6	18.1					y	y	y	y	y	y	y	y
			Mongolian +D									33.1	140.4	77.2	5.4	10.3	11.9	13.1		35.6	141.6	77.4	13.2	11.9	11.7					y	y	y	y	y	y	y	y
			Mongolian +D									36.6	142.7	78	13.5	13.1	10.7			38.8	143.7	78.7	11.5	9.9	12					y	y	y	y	y	y	y	y
			Mongolian +D									28.2	132.3	72.7	9.4	10	9.6			29.6	132.3	73.6	10.7	10.8	10					y	y	y	y	y	y	y	y
			Mongolian +D									45.9	143.9	79.9	10.5	12.3	10.5			46.8	145.9	82.1	17.3	16.8	18.5					y	y	y	y	y	y	y	y
			Mongolian +D									28.7	140.1	73.2	11	12.2	11.7			31.2	141.4	74.6	12.6	11.2	11.5					y	y	y	y	y	y	y	y
			Mongolian +D									26.5	131.5	72.4	12.8	12	10.1			27.4	132.8	72.7	13.5	11.8	10.3					y	y	y	y	y	y	y	y
			Mongolian +D									23.5	132.7	72.2	6.6	6.3	6			25.1	133.4	72.8	4.4	4.9	5.4					y	y	y	y	y	y	y	y
			Mongolian +D									29.3	132.5	72.5	10.8	9.9	9.5			32.3	133.3	73.7	8.8	7.3	7.8					y	y	y	y	y	y	y	y
			Mongolian +D									31.6	134.5	72.9	11.5	11.3	12			32.1	135.6	74	11.6	12.4	11.1					y	y	y	y	y	y	y	y
			Mongolian +D									42.6	146.7	80.8	11.1	10.6	11.6			45.4	148.2	82.2	12.5	11.2	13.1					y	y	y	y	y	y	y	y
			Mongolian +D									26.4	136.3	73.3	9.6	9.7	10.2			29.1	137.4	73.4	11.5	9.4	9.1					y	y	y	y	y	y	y	y
			Mongolian +D									25.6	133.9	72	11.6	11.1	11.1			27.9	134	73.5	12.7	11.2	10.3					y	y	y	y	y	y	y	y
			Mongolian +D									25.3	129.4	70.3	8	7.6	8.6			27	129.6	70.9	10.1	8.9	8.6					y	y	y	y	y	y	y	y
			Mongolian +D									38.2	137.1	75.6	10	13.5	12.2			39.9	138.6	77.2	12.6	10.4	10.5					y	y	y	y	y	y	y	y
			Mongolian +D									36	141.5	76.6	13.8	14.2	13.5			38.4	142.4	77.9	13.9	13	12.7					y	y	y	y	y	y	y	y
			Mongolian +D									30.1	135.4	74.3	9.4	10.8	10.7			30.8	136.8	74.8	9.5	10.5	9					y	y	y	y	y	y	y	y
			UHT Milk									29.5	132.8	71.3	10.6	10.5	9.6			28.6	134.2	72.4	9.2	11.6	10.2					y	y	y	y	y	y	y	y
			Seasonal D									24.1	124.8	68.2	8.3	9.1	8.5			23.8	126.3	68.3	8.5	7.7	7.7					y	y
			Mongolian +D									24.6	126.7	70.5	8.7	7.9	7.5			25.1	127.5	70.8	9.7	8.8	8.4					y	y	y	y	y	y	y	y
			Mongolian +D									30.2	133.3	72.8	7.5	7.2	7.4			31.2	133.6	73.3	9	8.4	9					y	y	y	y	y	y	y	y
			Mongolian +D									29.4	139.8	76.4	11.7	11.4	9.7			29.6	140.7	77.8	13.2	10.9	11.5					y	y	y	y	y	y	y	y
			Mongolian +D									28.2	131.2	72	11.7	11.1	10.9			28.8	132.1	72.4	10.4	9.2	9.8					y	y	y	y	y	y	y	y
			Mongolian +D									30.6	135.4	70.9	11.8	10.4	11.4			32.5	137.2	73.8	12.5	11	11.1					y	y	y	y	y	y	y	y
			Mongolian +D									24.5	129.4	67.9	10.5	9.4	9.2			25.8	129.9	68.7	11.4	9.9	10					y	y	y	y	y	y	y	y
			Mongolian +D									35.6	141.2	75.2	14.8	14.2	12.7			38.2	142.5	77.2	16.3	15.4	15.3					y	y	y	y	y	y	y	y
			Mongolian +D									38.1	148	79.9	13.8	13.5	10.3	13.2		41.6	149	81.2	14	15	13					y	y	y	y	y	y	y	y
			Mongolian +D									29.4	139.1	74.4	9.4	7.1	8.1			31.3	139.2	75.5	10	8.7	7.6					y	y	y	y	y	y	y	y
			Mongolian +D									33.6	134.5	70.8	12.1	11.1	12.3			35.5	136.1	71.2	11.1	13.1	13.1					y	y	y	y	y	y	y	y
			Mongolian +D									30.3	138	74.5	11.6	11.4	11.4			32	139.2	74.4	12.3	11.7	11.3					y	y	y	y	y	y	y	y
			Mongolian +D									33.1	148	77.7	12.5	12.2	12.3			33.6	148.6	78.5	14.2	12.7	12					y	y	y	y	y	y	y	y
			Mongolian +D									31.8	138.5	74.4	11.1	10.8	8.7			33.1	139.8	75.7	12.4	10.4	9.6					y	y	y	y	y	y	y	y
			Mongolian +D									31.2	131.7	72.1	10.2	8.9	10.1			31.7	132.9	72.4	11.4	10.3	10.4					y	y	y	y	y	y	y	y
			Mongolian +D									23.7	127.6	70.1	7.3	7	7.2			24.5	128.2	71.1	7.4	7	7.1					y	y	y	y	y	y	y	y
			Mongolian +D									34.1	141.6	74.3	11.3	13.7	12.3			35.1	142.8	76.6	13.1	12.1	12.6					y	y	y	y	y	y	y	y
			Mongolian Regular Milk									26.4	130.5	71.9	10.7	8.5	8.3			27.5	131.1	72.4	9.1	11.6	11.5					y	y	y	n	n	n	n	n
			Milk Substisitute									32.2	139.7	73.6	12.2	11.3	11.1			33.2	140.3	74.9	12.8	11.6	10.2					y	y	y	y	y	y	y	y
			Milk Substisitute									26.2	126.8	68.9	8	9.6	8.6			29.5	127.9	70.8	10.6	11	10.5					y	y	y	y	y	y	y	y
			Milk Substisitute									32	136.8	73	15.7	9.7	7.7	13		32.7	137.2	74.1	15.1	14.7	13.8					y	y	y	y	y	y	y	y
			Mongolian Regular Milk									24.7	128.2	71.3	5	5.6	5.4			25.4	128.7	71.3	5.8	7.1	6.2					y	y	y	y	y	y	y	y
			Milk Substisitute									33.1	138.5	75.4	10.8	11.1	10.8			34	138.9	75.8	11.3	11.7	10.6					y	y	y	y	y	y	y	y
			Milk Substisitute									29.6	136.3	72.6	9.6	11.1	11.8			30.2	136.5	73.1	12	11.9	11.8					y	y	y	y	y	y	y	y
			Milk Substisitute									32.5	139.7	76	14.6	12.8	15.2			33	140.3	76.7	15.1	14.6	14.8					y	y	y	y	y	y	y	y
			Milk Substisitute									25.4	123.7	66.8	10	10.5	8.9			25.8	124.6	67.1	10.9	10.3	11.2					y	y	y	y	y	y	y	y
			Milk Substisitute									29.5	133.6	72.1	11.1	9.9	8.6			30.9	134.7	73.2	9.3	9.8	7.3					y	y	y	y	y	y	y	y
			Milk Substisitute									23.7	124.7	68.9	8.2	8.3	8.2			24.7	125.3	69.4	9	8.8	8.6					y	y	y	y	y	y	y	y
			Milk Substisitute									24.9	128.3	69.7	8.7	8.6	9.1			24.6	128.7	70.5	11	12.2	10.9					y	y	y	y	y	y	y	y
			Milk Substisitute									24.9	129.2	69.3	7.5	8.8	9.6			25.2	130.4	71	9.4	8.3	7.6					y	y	y	y	y	y	y	y
			Milk Substisitute									31.5	140.4	75.9	6.3	9.9	10.2			30.6	141.2	76.4	10.2	9.7	9.6					y	y	y	y	y	y	y	y
			Milk Substisitute									23.8	126.8	69	8.3	8.1	8.4			24.1	127.2	69.5	7.9	7.9	7.4					y	y	y	y	y	y	y	y
			Milk Substisitute									27.2	126.5	69	11.5	12.6	11.1			26.9	127.1	69.5	11.8	11	11.6					y	y	y	y	y	y	y	y
			Mongolian Regular Milk									48	155.2	84.3	16.8	15.2	15.7			50.5	155.3	85.3	22.7	20.9	20					y	y	y	y	y	y	y	y
			Milk Substisitute									34.7	145.7	78	9.3	9.4	9.4			36.2	147.4	78.8	10.7	9.7	9.9					y	y	y	y	y	y	y	y
			Milk Substisitute									26	124.8	70.3	7.8	8.6	8.9			27.4	125.4	71.3	8.7	8.1	7.4					y	y	y	y	y	y	y	y
			Milk Substisitute									28.4	127.7	69.6	10.7	12.6	12.7			28.2	129.4	70.2	11.5	11	10.3					y	y	y	y	y	y	y	y
			Milk Substisitute									25.2	123.9	68.3	8.9	9.3	10.5			25.7	124.6	68.8	11.7	10.3	9.3					y	y	y	y	y	y	y	y
			Milk Substisitute									31.1	135.8	74.8	13.6	13.2	12.7			32	136.5	74.3	10.8	11.1	9.6					y	y	y	y	y	y	y	y
			Milk Substisitute									26.3	131.1	70.6	8.8	7.3	7.2			28	131.8	71.2	8.6	8.3	7.6					y	y	y	y	y	y	y	y
			Milk Substisitute									30.9	140.1	77.3	10.4	11.3	9.6			33.3	141.2	78.2	9.9	8.3	9.4					y	y	y	y	y	y	y	y
			Milk Substisitute									32.1	130	72.1	11.3	10.5	10			31.6	131.2	72.6	11.7	11.3	10.5					y	y	y	y	y	y	y	y
			Milk Substisitute									27.9	132.8	71.2	10.5	10.8	5.1	7.9		28.1	133.6	71.3	11.1	10.1	9.1					y	y	y	y	y	y	y	y
			Milk Substisitute												11.1	10.3	9.5			32.5	139	74.4	11.6	10.6	9.2					y	y	y	y	y	y	y	y
			Milk Substisitute									28.9	135.7	71.6	11.2	10.3	10.4			29.6	135.5	71.7	7.7	8.3	8.1					y	y	n	n	n	y	y	y
			Milk Substisitute									24.1	125.6	70.5	8.6	8.1	7.7			24.9	126.1	70.9	6.2	6.5	6.4					y	y	y	y	y	y	y	y
			Milk Substisitute									23.5	123.4	67.1	8.9	8.7	9.4			24.2	124.2	67.5	8.9	9.6	7.9					y	y	y	y	y	y	y	y
			Milk Substisitute									32	142.3	77.4	9.2	11.8	11.9			33	143	78.2	11.9	10.7	11.5					y	y	y	y	y	y	y	y
			Milk Substisitute									30	136.4	72.9	10.7	10.1	10.6			32.1	138	73.4	11	11.3	10.3					y	y	y	y	y	y	y	y
			Milk Substisitute									25.9	133	72	9.8	8.8	10.6			28.3	133.8	72.8	8.7	9.3	9					y	y	y	y	y	y	y	y
			Milk Substisitute									31.9	137.4	73.6	10.3	10.5	9.6			34.1	138.2	74	11	10.1	9.5					y	y	y	y	y	y	y	y
			Milk Substisitute									26.9	129.7	70.1	10.5	10.8	10			27.2	128.8	69	9.8	9.9	8.6					y	y	y	y	y	y	y	y
			Milk Substisitute									34.7	144.8	76.1	16.6	15.4	15.2			34.3	145.4	76.5	15.6	15.2	14.2					y	y	y	y	y	y	y	y
			Milk Substisitute									29.6	134.9	72.6	8.4	11.8	11.9	11.8		30.2	135.8	73	11.8	11.3	9.6					y	y	y	y	y	y	y	y
			Milk Substisitute									35.6	135.6	75	10.1	10.3	10.2			37.3	136.5	76	8.8	6.1	7.6					y	y	y	y	y	y	y	y
			Milk Substisitute									24.9	130.8	71	8.3	7.8	6.9			26.7	132.5	72.3	9.6	9.1	9					y	y	y	y	y	y	y	y
			Milk Substisitute									29.9	130	71	9.7	9.7	8.8			32	132	71.4	10.5	9.9	9					y	y	y	y	y	y	y	y
			Milk Substisitute									25.2	127.5	70.9	6.7	6.5	7.3			25.8	128.8	71.3	8.2	6.8	8.5					y	y	y	y	y	y	y	y
			Milk Substisitute									29.6	132	72.3	10.4	11.1	11.4													y	n	y	y	y	n	n	n
			Milk Substisitute									29.4	135.5	75.3	6.9	8.5	10.3	9.7		32.6	137	76.5	11.1	10.7	9.7					y	y	y	y	y	y	y	y
			Milk Substisitute									28.9	132.8	72.4	11.5	10.4	11.1			31.6	133.1	73	11.8	12.7	12.2					y	y	y	y	y	y	y	y
			Milk Substisitute									23.4	128.6	68.6	7.5	7.2	7.4			23.9	129.4	69.7	9.3	8	7.3					y	n	y	y	y	y	y	y
			Milk Substisitute									31.9	136.4	75.2	9.8	9.1	9.1			32.6	137.8	76.4	11.2	11.5	9.9					y	y	y	y	y	y	y	y
			Milk Substisitute									28	132.6	70.6	9.2	7.8	10.3			28.7	134	70.8	11.7	10.6	11.1					y	y	y	y	y	y	y	y
			Milk Substisitute									30	130.1	73.1	10.5	10.6	9.6			31.5	131.7	73.6	11.4	11	10.7					y	y	y	y	y	y	y	y
			Milk Substisitute									30.6	133.1	71.1	12.1	11.1	12			31.9	134.5	72.1	13.6	14	13.8					y	y	y	y	y	y	y	y
			Milk Substisitute									30.8	137.6	73	11.1	11.6	9.7			32.6	138.6	74	11.4	10.6	8.9					y	y	y	y	y	y	y	y
			Milk Substisitute									34.7	146.3	77.1	17.8	16.7	18.1													y	n	n	n	n	y	y	y
			Milk Substisitute									38.3	138.3	76.2	14.3	12.8	13.5			39.1	139.7	77.4	16.3	16.1	15.2					y	y	y	y	y	y	y	y
			Milk Substisitute									30.7	136.1	72	10.4	12.5	11.9			31.1	136.7	70.9	12	12.5	13.1					y	y	y	y	y	y	y	y
			Milk Substisitute									25.7	124.5	68.8	8.4	10.3	9.8			26.4	125.6	69.6	8.5	8.3	7.9					y	y	y	y	y	y	y	y
			Milk Substisitute									32.4	135.6	73.5	13.5	13.8	14			34	135.6	74	16.4	16.5	16.2					y	y	y	y	y	y	y	y
			Milk Substisitute									26.7	138.2	73.4	10.6	10.5	9.9			27.6	139.3	74.7	9	10.2	10.2					y	y	y	y	y	y	y	y
			Milk Substisitute									25	129.4	72.1	10.4	9.7	9.7			26.3	130.2	72.9	10.7	9.9	10					y	y	y	y	y	y	y	y
			Mongolian +D									26.1	123.9	65.7	2.5	3.9	4.5	3.7		27	125.2	67.1	5.2	5	4.2					y	y	y	y	y	y	y	y
			Mongolian +D									25.6	135.3	73.8	8.3	7.1	7.2			26.6	136.2	74.6	9	8.1	8.3					y	y	y	y	y	y	y	y
			Mongolian +D									31.7	133.8	73.5	10.5	11.7	12.8			32.5	134.5	74.3	9.2	11.2	13.2					y	y	y	y	y	y	y	y
			Mongolian +D									32.2	132.5	72.9	12.5	12.5	11.5			34.4	133.7	73.6	13.5	12.2	11.5					y	y	y	y	y	y	y	y
			Mongolian +D									27.7	135.9	73.2	9.1	9.5	7.4			29.4	135.4	73.9	8	7.7	8.7					y	y	y	y	y	y	y	y
			Mongolian +D									23.9	127.9	69	6	6	5.8			24.3	128.4	69.5	6.7	5.5	5.9					y	y	y	y	y	y	y	y
			Mongolian +D									30.1	128.2	71.9	11	9.9	10.1			30.8	129.8	72.4								y	n	y	y	y	y	y	y
			Mongolian +D									28.1	135.5	72.8	7	10	9.8			29.9	136.5	73.9	10	10.1	9.6					y	y	y	y	y	y	n	n
			Mongolian +D									26.9	129.6	70.5	10.6	10.3	10			27.4	130.3	71.9	8.1	8.4	8.2					y	y	y	y	y	y	y	y
			Mongolian +D									20.4	118.5	64.5	6.4	6.2	6			21.1	119.5	65	6.9	6.2	4.9					y	y	y	y	y	y	y	y
			Mongolian +D									26.7	129.6	68.8	10.3	7.7	8.6			27	130.5	69.5	8.6	7.1	5.4					y	y	y	y	y	y	y	y
			Mongolian +D									27.7	130.7	70.9	11.1	10.2	10.8			28.5	132	71.4	10.5	7.9	7.7					y	y	y	y	y	y	y	y
			Mongolian +D									28.5	131	71.7	11.9	9.4	11.3			29	132	72	7.1	6.9	8.2					y	y	y	y	y	y	y	y
			Mongolian +D									29.4	136	73.3	12.3	11.1	11.7			29.9	136.8	73.6	10.6	11.8	9.3					y	y	y	y	y	y	y	y
			Mongolian +D									23.3	125.6	69.2	9.6	8.3	7.9			24.4	127	70	8.8	8	8.4					y	y	y	y	y	y	y	y
			Mongolian +D									33	134.8	73.8	15.1	14.5	14.7			34	135.6	74.4	15	13.1	13.9					y	y	y	y	y	y	y	y
			Mongolian +D									33.6	137.5	74.5	8.3	5.5	8.9			34.2	138.7	75.2	10.3	8.8	7.7					y	y	y	y	y	y	y	y
			Mongolian +D									29.9	134.6	74.1	10.1	10.9	11.2			33.3	136.3	75	11.5	11.6	11.6					y	y	y	y	y	y	y	y
			Mongolian +D									29.4	134.2	74	11.3	10.5	10.2			29.2	135.2	74.9	7.1	12.6	11.6	11.3				y	y	y	y	y	y	y	y
			Mongolian +D									27	131.1	71.2	12	11.4	12.2			27.4	132.1	71.6	11.6	11	12.4					y	y	y	y	y	y	y	n
			Mongolian Regular Milk									51.3	146.9	77.8	10.9	14.9	12.3	15.2		51.5	147.4	78.6	15	16.7	16.7					y	y	y	y	y	y	y	y
			Mongolian +D									55.9	146.8	78.9	16.1	14.3	15.7			58.3	149.1	79	14.2	11.5	13.6					y	y	y	y	y	y	y	y
			Mongolian +D									26.7	129.6	71.7	9.5	9.5	10.8			27.5	130.5	71.7	9.1	8	7.6					y	y	y	y	y	y	y	y
			Mongolian +D									33.5	139.8	76.8	9.6	8.9	11.3			34.5	141.2	76.8	12.5	10.1	11.4					y	y	y	y	y	y	y	y
			Mongolian +D									29.7	139.4	73.8	8.9	9.6	9.2			30.5	140.5	74.4	9.4	9.1	9.8					y	y	y	y	y	y	y	y
			Mongolian +D									31	140.8	75	14.6	14.2	15.2			31.8	141.8	75.3	10.5	10.5	11					y	y	y	y	y	y	y	y
			Mongolian +D									28.2	136	73.2	10.3	10.3	9.1			28.7	136	74.6	3.6	8.4	9.9	9				y	y	y	y	y	y	y	y
			Mongolian +D									26.8	130.3	71.2	16	13.6	14.6			27.7	131.3	71.5	16.4	14.6	13.4					y	y	y	y	y	y	y	y
			Mongolian +D									28.7	134.1	73	8.9	10.3	10			30.2	134.9	73.4	8.9	10.4	11.8					y	y	y	y	y	y	y	y
			Mongolian +D									29.9	132.7	72	11	11.7	11.1			32.2	133.5	72.3	11.4	8.6	9.4					y	y	y	y	y	y	y	y
			Mongolian +D									24.6	128	69.2	8.3	9.3	7.6			25.2	128.8	70.8	8.6	6.7	5.9					y	y	y	y	y	y	y	y
			Mongolian +D									39.1	140.8	76.3	13.4	12.3	9.1	10.9		39.9	141.5	77.1	13.4	11.7	11.7					y	y	y	y	y	y	y	y
			Mongolian +D									34.1	143.3	78.3	17.6	17.4	17.3			35.9	143.8	78.6	17.4	15.7	14.2					y	y	y	y	y	y	y	y
			Mongolian +D									34.1	140.8	75	9.9	10.6	9.7			35.1	142.3	76.6	11.3	9.2	7.9					y	y	y	y	y	y	y	y
			Mongolian +D									29.5	133.4	71	8.1	7.7	7.2			31	133.8	73.4	8.8	7.9	7.7					y	y	y	y	y	y	y	y
			Mongolian +D									27.4	134	71.9	13.5	13.1	13.9			28.2	134.7	73	14.1	13	10.8					y	y	y	y	y	y	y	y
			Mongolian +D									29	133.9	73.6	10.4	10.6	10.4			30.8	135	73.7	11.9	11	10.5					y	y	y	y	y	y	y	y
			Mongolian +D									34.7	145.6	77.7	14.9	13.4	14.2			37.4	146.5	79	10.8	13.2	11.7	9.1				y	y	y	y	y	y	y	y
			Mongolian +D									38	142.3	77.4	11.8	10.6	10.3			40.5	144.3	77.9	11.9	11.3	9.9					y	y	y	y	y	y	y	y
			Mongolian +D									27	130.8	69.6	8.9	8.6	8.8			28.2	131.9	70.2	8.5	7.8	6.7					y	y	y	y	y	y	y	y
			Mongolian +D									31.1	142	75.1	9.1	9.8	10.2			33.2	142.1	75.5	8	5.2	6.6					y	y	y	y	y	y	y	y
			Mongolian +D									40	156	81.8	19.9	18.8	18.3			40.5	157.2	84.9	20.5	18	18.6					y	y	y	y	y	y	y	y
			Mongolian +D									32.4	134.1	74.1	8.9	8.9	9.6			35.6	135.9	75	9.6	9.9	7.3					y	y	y	y	y	y	y	y
			Mongolian +D									25.2	131	70.4	7.8	7.2	7.3			25.8	131.7	71.6	8.4	7	6.9					y	y	y	y	y	y	y	y
			Mongolian +D									32.2	136.5	71.5	10.3	13.1	11.8	11.4		33.5	138	75.5	15	13.6	13.8					y	y	y	y	y	y	y	y
			Mongolian +D									29.9	138.3	74.8	9.9	10	11.8			29.5	139.8	75.2	11.3	11.6	10.9					y	y	y	y	y	y	y	y
			Mongolian +D									30.5	138	72.7	14.5	12.6	11.7			30.6	139.5	72.8	13.8	12.3	10.6					y	y	y	y	y	y	y	y
			Mongolian +D									29.7	133.8	72.7	10	11.7	11.4			30.9	133.8	72.9	12	11.7	10.4					y	y	y	y	y	y	y	y
			Mongolian +D									28.1	131.9	71.2	8.1	8.2	6.7			28.2	133	72.2	8.9	8.6	7.8					y	y	y	y	y	y	y	y
			Mongolian Regular Milk									25.2	128.8	69.9	7.5	9.1	8.4			25.8	129.2	69.9	8.4	7.7	6.9					y	y	y	y	y	y	y	y
			Mongolian +D									29.4	134.2	71.6	12.3	10.5	10			31.5	136.3	72.6	11.4	9.2	9.9					y	y	y	y	y	y	y	y
			Mongolian +D									31.3	129.6	68	9.4	7.2	5.9			31.7	130.5	69.4								y	n	y	y	y	n	n	n
			Mongolian +D									37.1	144.2	76.4	11.9	13.1	13.8			39.6	145.5	77.7	10.4	11.8	12.2					y	y	y	y	y	y	y	y
			Mongolian +D									38.5	146.6	75.5	15.1	14.3	14			39.9	148	77.2	13.3	15.1	15.8					y	y	y	y	y	y	y	y
			Mongolian +D									26.9	128.2	70.7	9.8	9.5	7.7			26.9	129.7	71.4	10.3	9.1	9.5					y	y	y	y	y	y	y	y
			Mongolian +D									36.7	139.5	76	15.8	14.3	14.5			37	140.6	76.7	16.2	15.2	12.4					y	y	y	y	y	y	y	y
			Mongolian +D									28.9	136.6	73	6.6	8	8.9			30.9	137.3	73.6	9	8.4	8.1					y	y	y	y	y	y	y	y
			Mongolian +D									31	134.1	72.6	11.4	11.2	9.2			32.8	135.2	75.4	10	9.5	9.8					y	y	y	y	y	y	y	y
			Mongolian Regular Milk									30.5	137.4	73.5	10	8.8	10.8			32.4	137.8	75.4	10.7	10.2	8.5					y	y	y	y	y	y	n	n
			UHT Milk									26.3	129.5	71.9	7.6	7.7	6.1			28.1	130.4	72.1	8.7	8.4	8					y	y	y	y	y	y	y	y
			UHT Milk									27.1	131.2	71.4	7.3	7.3	8			27.9	132.7	72.4	9.3	9.3	9.9					y	y	y	y	y	y	y	y
			UHT Milk									33	136	74	12.1	12.3	13.5			33.4	137.9	74.9	13.1	14.5	13.5					y	y	y	y	y	y	y	y
			UHT Milk									35.7	143.8	78.3	12.1	12	11			34.9	145.7	78.8	14.6	14.7	13.7					y	y	y	y	y	y	y	y
			UHT Milk									25.4	130.4	74.4	7.6	8.3	7.1			26	132.1	75.4	8.9	9	7.4					y	y	y	y	y	y	y	y
			UHT Milk									26.9	135.8	72.7	6.6	6.8	8.3			27.2	135.8	73.1	9.8	9.7	8					y	y	y	y	y	y	y	y
			UHT Milk									31.3	134.6	75.3	12.3	12.7	12			32.3	136	76.1	13.3	12.2	10.4					y	y	y	y	y	y	y	y
			UHT Milk									35.1	140.4	78.2	16.7	15	14.4			36	140.6	79.5	11.6	12.1	10.5					y	y	y	y	y	y	y	y
			UHT Milk									30.1	129.4	69.2	11.2	10.3	11.8			29.5	130.7	69.9	11.4	11.6	10.7					y	y	y	y	y	y	y	y
			UHT Milk									26.8	125.5	69.2	9.2	8.7	8			25.8	126.5	69.6	10.3	9.8	10.3					y	y	y	y	y	y	y	y
			UHT Milk									28.2	126.2	70.5	6.7	7.1	7.8			26.5	127.1	71.9	8.7	9.2	9					y	y	y	y	y	y	y	y
			UHT Milk									30.3	135	73.2	11.8	12.5	10.7			31.6	136.5	73.8	12.6	12.5	12.1					y	y	y	y	y	y	y	y
			UHT Milk									32.3	135.8	74.8	10.4	11.1	10.6			32.8	137	75.4	12.8	13.2	12.9					y	y	y	y	y	y	y	y
			UHT Milk									33.5	140	75.6	8.7	11	10.1			33.8	141.4	76.9	13.9	12.4	12					y	y	y	y	y	y	y	y
			UHT Milk									34.6	139.9	77	11.2	12.9	11.3			35.4	140.1	78	12	11.4	11.4					y	y	y	y	y	y	y	y
			UHT Milk									33.8	135.4	71.9	9.6	12.2	11.7			34.7	136.8	73.3	9.9	11.6	11.6					y	y	y	y	y	y	y	y
			UHT Milk									36.8	144.6	76.4	13.3	13.1	13			38.1	146.3	77.8	14.8	12.5	13.8					y	y	y	y	y	y	y	y
			UHT Milk									42	139.8	75.2	11.2	10.1	10.3			43.6	141.2	76.6	12.6	11.3	10.8					y	y	y	y	y	y	y	y
			UHT Milk									30.5	136.3	72.8	9.8	8.2	10.9			29.8	137.5	74.3	11.6	13.4	11.2					y	y	y	y	y	y	y	y
			UHT Milk									27.2	131.4	71.1	10.7	11.1	11.3			28.4	133.7	72	11.4	10.1	9.7					y	y	y	y	y	y	y	y
			UHT Milk									46.1	151	81.5	25.1	24.3	23.4			49.3	152.6	82.8	25	26.2	23.6					y	y	y	y	y	y	y	y
			UHT Milk									35.4	140.6	74.9	10.7	8.5	9.2			36.7	141.7	75.4	11.1	10.9	10.4					y	y	y	y	y	y	y	y
			UHT Milk									29.7	127.7	71.4	11	10.6	8.7			28.5	128.4	72	11	10.5	10.6					y	y	y	y	y	y	y	y
			UHT Milk									29.5	129.3	70.4	11.1	9.2	9.8			29.5	131.2	70.7	12.6	11.6	13.3					y	y	y	y	y	y	y	y
			UHT Milk									38	145.6	78.6	13.1	12.6	12.6			37.6	146.8	79.6	15.5	13.1	13.5					y	y	y	y	y	y	y	y
			UHT Milk									27.3	133.6	70.8	11.7	11.9	9.5			27.4	134.5	71.2	13.1	11.8	11.8					y	y	y	y	y	y	y	n
			UHT Milk									30	135	75.1	11	11.5	10.5			29.9	136.9	75.5	13.1	13.1	13.3					y	y	y	y	y	y	y	y
			UHT Milk									26.1	131.6	72.5	9.2	9.2	10.1			26.1	133.4	73.3	10.1	10	10.2					y	y	y	y	y	y	y	y
			UHT Milk									35.9	140.2	76.7	6.6	7	7.2			35.8	142	77.1	7.7	7.4	6.5					y	y	y	y	y	y	y	y
			UHT Milk									24	128.4	71.5	7.1	8.4	7.9			23.1	129.8	72.5	8	8.6	8.3					y	y	y	y	y	y	y	y
			UHT Milk									26	121.4	65.4	8	7.6	8.8			26.2	122.5	66.8	7.7	8	8.3					y	y	y	y	y	y	y	y
			UHT Milk									40.1	149.4	82.5	13.5	15.2	15.5			41.7	151.3	83.8	15.2	14.2	13.2					y	y	y	y	y	y	y	y
			UHT Milk									25.7	133.1	72.1	7.7	9.2	8.3			26.6	133.7	73	7.2	6.8	7.3					y	y	y	y	y	y	y	y
			UHT Milk									30.4	138.4	72.4	9.7	7.5	8.2			29.6	139.1	72.5	10.3	11.6	10.3					y	y	y	y	y	y	y	n
			Mongolian Regular Milk									26.4	129.8	70.2	9.3	8.8	9.1			27.8	130.7	71.3	8.3	5.2	6.3	6.6				y	y	y	y	n	y	y	y
			UHT Milk									24.5	126.3	69.8	8.1	7.1	7.5			25.3	128.2	71	8.3	8.4	7.7					y	y	n	n	n	y	y	y
			Mongolian Regular Milk									37.5	139.3	76.1	12.2	10.6	12.3			39.7	140.3	77.1	11.2	10.1	9.5					y	y	y	y	n	y	y	y
			UHT Milk									33.9	145.9	77.5	10.1	11	10			35	148	78.1	13	12.5	11.8					y	y	y	y	y	y	y	y
			UHT Milk									30	139.5	76.4	9.4	9.3	8.8			31	139.5	76.5	8.9	12.6	12	11				y	y	y	y	y	y	y	y
			Mongolian Regular Milk									31.8	141.2	74	11.9	12.4	11.8			33.3	141.3	74.5	11.6	10.3	9.7					y	y	y	y	y	y	y	y
			UHT Milk									30.7	137.6	75	14	13.5	12.2			31.7	138.6	75	15.6	14.3	14.3					y	y	y	y	y	y	y	y
			UHT Milk									32.1	139.4	77.4	11.1	11.4	9.7			33.9	139.6	78	10.2	10.8	10.5					y	y	y	y	y	y	y	y
			UHT Milk									34.7	139.2	76.1	14.7	15.2	15			35.4	139.9	76.8	15.9	14.7	16.6					y	y	y	y	y	y	y	y
			UHT Milk									22.9	124.5	67.5	8.6	8.6	7.2			22.6	124.5	67.8	8.9	8	8.5					y	y	y	y	y	y	y	y
			UHT Milk									29.6	141.5	75.4	11.2	10.7	9.8			30.4	142.1	75.5	11.7	11.6	9.1					y	y	y	y	y	y	y	y
			UHT Milk									29.7	134.5	74.2	9	8.5	9			31.3	136	74.5	10.7	10.5	10.6					y	y	y	y	y	y	y	y
			UHT Milk									27	131.3	70.1	7.9	7.5	7.9			28.5	132.4	71	9.3	9.3	8.8					y	y	y	y	y	y	y	y
			UHT Milk									26.8	127.7	72.3	8.9	9.3	9.9			27.3	127.7	72.3	10.4	9.3	9.6					y	y	y	y	y	y	y	y
			UHT Milk									35.8	137.7	76.1	8.6	11.1	7.9	9.5		36.8	138.3	76.5	9.8	11.3	10.5					y	y	y	y	y	y	y	y
			UHT Milk									31.7	138.1	72.5	6.8	6.1	10.9	10.5		32.1	138.9	73.6	14.3	14.8	13.5					y	y	y	y	y	y	y	y
			UHT Milk									32.4	138.1	72.8	13.1	10.1	11.2			35.5	139.2	73.9	14.4	11.6	11.6					y	y	y	y	y	y	y	y
			UHT Milk									29.1	127.1	70.8	11	9.3	9.5			29.8	127.9	70.9	10.9	9.3	8.5					y	y	y	y	y	y	y	y
			UHT Milk									39.6	141.2	75.9	10.7	10	11.1			42.7	141.7	76.4	11.7	10.2	11					y	y	y	y	y	y	y	y
			UHT Milk									37.5	139.2	73.7	10.5	9.6	8.9			39.2	140.5	73.9	11	10.6	11.7					y	y	y	y	y	y	y	y
			UHT Milk									36.9	132.5	73.6	10.8	12.2	11.9			39.2	133.5	74.5	12.1	11.8	10.9					y	y	y	y	y	y	y	y
			UHT Milk									23.9	131.4	70.6	8.3	6.2	10.1			26	131.9	70.8	10	9.1	8.8					y	n	y	y	y	y	y	y
			UHT Milk									33	140.3	74.9	12.9	13.7	12.3			34.7	141.5	75.4	13.5	12.5	12.4					y	y	y	y	y	y	y	y
			UHT Milk									31.8	133.2	73.1	9.9	10.1	10.1			32.7	133.5	73.3	10.3	9.6	11.6					y	y	y	y	y	y	y	y
			UHT Milk									31.6	140.3	74.2	11.4	12	11.1			33.6	141.9	74.5	12.9	12.9	14.1					y	y	y	y	y	y	y	y
			UHT Milk									33.6	143.2	77.4	9.1	8.4	9.4			34.2	145	77.9	11	10.4	10.6					y	y	y	y	y	y	y	y
			UHT Milk									31.7	139.2	74.6	13.5	12.7	13.4			32.5	139.6	75	13.6	13.8	11.4					y	y	y	y	y	y	y	y
			UHT Milk									32.1	135.9	74.8	9.8	8.4	8.8			32.5	135.9	75.5	10.8	9.8	10.2					y	y	y	y	y	y	y	y
			UHT Milk									29.9	138.5	75.9	8.2	7.9	7.9			31.1	138.8	76.2	9.1	8.3	8					y	y	y	y	y	y	y	y
			UHT Milk									27	128.1	70.2	7.2	6.9	7.3			28	128.9	70	8.7	8.3	7.1					y	y	y	y	y	y	y	y
			UHT Milk									37.1	136.3	72.4	9.9	11.2	12			37.5	137.3	73.2	12.9	12.3	11.2					y	y	y	y	y	y	y	y
			UHT Milk									37.2	141.7	77.9	13.8	11.1	13			37.6	142.5	78.4	14.2	14.2	14.9					y	y	y	y	y	y	y	y
			UHT Milk									28.3	127.7	69.5	5.5	6.2	7.1			28.5	138.3	70	6.9	5.3	5.2					y	y	y	y	y	y	y	y
			UHT Milk									29.6	140	73.6	11.9	11.1	9.4													y	n	y	y	y	n	n	n
			UHT Milk									31.2	139.6	75.1	13.8	11.5	13.1			31.5	141	75.3	10.8	10.2	9.2					y	y	y	y	y	y	y	y
			UHT Milk									32.4	135.7	74.4	12.2	11.7	12.3			34.2	136.2	75.5	12.3	12.2	12.7					y	y	y	y	y	y	y	y
			UHT Milk									39.5	139.2	75.3	11.3	11.6	12.3			39.3	140.5	75.5	11.9	9.5	8.4	9.7				y	y	y	y	y	y	y	y
			UHT Milk									33.8	137.6	75.2	14.7	15.9	13.9			33.6	139.2	76.4	17.3	16.5	17.3					y	y	y	y	y	y	y	y
			UHT Milk									43	139.1	77.3	12.2	11.9	12.5			45.9	141.3	77.6	15.2	13.5	14.4					y	y	y	y	y	y	y	y
			UHT Milk									34.8	145.6	76.3	15.2	13.3	12.6			35.3	146.5	76.5	15.9	16.3	15.1					y	y	y	y	y	y	y	y
			Mongolian Regular Milk									29.4	135.3	74.5	12.3	11.1	11.7			31.1	136.5	74.5	12.8	10.2	10.9					y	y	y	y	y	y	y	n
			Mongolian Regular Milk									23.8	133.1	69.4	8.6	8.7	7.4			25.8	133.7	69.5	10.6	9.9	9.1					y	y	y	y	y	y	y	y
			Mongolian +D									34.5	140.1	75.5	11.1	10.3	9.8			34.5	140.9	76.7	12	10.2	9.4					y	y	y	y	y	y	y	y
			Mongolian Regular Milk									32.2	139.4	73.8	7.9	8.6	9.6			33.7	140.5	74.5	10.2	12.2	12.1					y	y	y	y	y	y	y	y
			UHT Milk									31.4	133.3	75	9.2	8.8	8.8			31	135	75.4	10.6	9.8	10.2					y	y	y	y	y	y	y	y
			UHT Milk									31.6	138	75.5	10.7	10.4	10.5			31.2	139.1	76.1	12.4	11.3	11.8					y	n	y	y	y	y	y	y
			UHT Milk									25.9	131.9	71.5	8	9	7.1			26.8	133	72.1	8.3	9.4	8.6					y	y	y	y	y	y	y	y
			UHT Milk									26.5	126.1	69	10.6	11.3	11.3			27.1	127.8	70.6	10.6	10.9	9.8					y	y	y	y	y	y	y	y
			UHT Milk									26.7	131.2	70.1	5.7	9.4	8.7													y	n	y	y	y	n	n	n
			UHT Milk									29.3	132.2	70.7	11.4	9.7	10.4			30	133.5	71.2	10.5	10.5	9.6					y	y	y	y	y	y	y	y
			UHT Milk									19.5	115.1	60.8	5.2	6.4	5.8			18.8	116.4	62.5	6.2	6.6	5.5					y	y	y	y	y	y	y	y
			UHT Milk									27.8	137.6	73.4	13.1	11.7	11.1			28	138.5	73.9	13.2	11.4	12					y	y	y	n	n	y	y	y
			UHT Milk									24.8	124.1	69.8	5.1	5.7				23.9	125.1	70	6.6	6.9	7.1					y	y	y	y	y	y	y	y
			UHT Milk									24.8	125.7	70	6.7	6	6.6			24.1	126.4	71.4	7.5	6.5	7.1					y	y	y	y	y	y	y	y
			UHT Milk									27.1	131.4	71.1	7.8	7.9	8			27.2	132.9	72.2	8.7	7.5	7.2					y	y	y	y	y	y	y	y
			UHT Milk									23.1	125.9	65.6	6.3	7.8	8.8			22.9	126.8	68.4	7.9	6.9	7.2					y	y	y	y	y	y	y	n
			UHT Milk									32.1	141.1	78.1	10.7	11.4	9.7			32.3	142.2	78.7	8.4	9.5	8.5					y	n	y	y	y	y	y	y
			UHT Milk									26	127.8	67.7	6.1	5	5			25.1	128.7	69.5	7.8	6.7	7.2					y	y	y	y	y	y	y	y
			UHT Milk									25.8	123.8	68.5	8.8	9.1	8.8			24.9	124.3	68.8	8.9	9.1	7.9					y	y	y	y	y	y	y	y
			UHT Milk									27.9	121.1	67.7	9.6	9.1	9.1			28.5	122.5	69.3	9.6	9.1	9.6					y	y	y	y	y	y	y	y
			UHT Milk									28.5	126.5	72.1	11.3	11.9	11.7			27.9	126.5	72.2	13.1	12.9	12					y	y	y	y	y	y	y	y
			UHT Milk									27.7	135.8	73.4	10	9.5	9.7			28.9	136.3	73.9	10.5	10.3	8.6					y	y	y	y	y	y	y	y
			UHT Milk									22	120.1	67.1	6.4	5	6.4			22.3	121	67.8	6	6.3	6.4					y	y	y	y	y	y	y	y
			UHT Milk									31	138	75.5	7.5	8.7	9.1			29.8	139	75.8	11.8	10.6	12.2					y	y	y	y	y	y	y	y
			UHT Milk									27.3	128	69.7	6.6	5.7	5.8			27	129.1	70.7	5.1	8.1	6.4					y	y	y	y	y	y	y	y
			UHT Milk									27.9	127.4	72	8.8	8.7	8.4			27.6	127.9	72.3	9.3	9.2	8.4					y	y	y	y	y	y	n	n
			UHT Milk									26.5	129.4	70.5	11.2	10.8	11.6			26.2	129.5	71.1	11.3	11	10.8					y	y	y	y	y	y	y	y
			UHT Milk									29	136.8	74.9	11.9	10.1	10.2			28.6	138.3	75.2	12.9	12.1	13					y	y	y	y	y	y	y	y
			UHT Milk									32.9	137.1	73.6	12.5	12.5	12			33	137.4	73.7	14	13.2	12.9					y	y	y	y	y	y	y	y
			UHT Milk									33.9	134.5	71.2	7.9	5.4	5.9			33.3	136.2	72.3	11.7	9.3	12.9					y	y	y	y	y	y	y	y
			UHT Milk									26.7	127.2	71.2	6.4	7.4	8.1			26.3	127.5	71.2	8.5	9	8					y	y	y	y	y	y	y	y
			UHT Milk									24.6	121.8	69.2	7.1	5.8	7.9			24.2	122.4	69.5	8.4	8.3	8					y	y	y	y	y	y	y	y
			UHT Milk									27	126.9	69.9	7.2	7.2	7.1			25.7	128.3	70.9	7.1	7.9	7.7					y	y	y	y	y	y	y	y
			UHT Milk									28.5	126.3	68.2	6	5.6	6.2			28.3	127.4	69.5	7	7.6	5.7					y	y	y	y	y	y	y	y
			Mongolian Regular Milk									23.3	123.7	67.7	6.7	6.8	7.3			24.9	125.4	69.5	5.5	6.3	5.5					y	y	y	y	y	y	y	y
			Mongolian Regular Milk									30.4	135.9	73.3	7.7	7.6	8.5			31.7	137.1	74.3	9.1	9.3	10.1					y	y	y	y	y	y	y	y
			Mongolian Regular Milk									25.4	126.3	66.7	7	6.7	5.4			25.2	126.9	68.3	9.1	9.1	9.2					y	y	y	y	y	y	y	y
			Mongolian Regular Milk									28.7	130.5	71	8.8	8.2	7.5			29.1	131.1	71	8.9	9	7.7					y	y	y	y	y	y	y	y
			Mongolian Regular Milk									23.1	129.3	70.3	6.2	5.9	4.9			22	129.9	70.8	5.2	6.9	6.1					y	y	y	y	y	y	y	y
			Mongolian Regular Milk									28.4	132.1	72.1	8	7.8	7.3			31.5	132.5	73.1	8.4	8.5	7.9					y	y	y	y	y	y	y	y
			Mongolian Regular Milk									29.9	137.5	75.8	9.4	9.7	9.2			31.5	138.3	76.5	10.8	9.1	8.9					y	y	y	y	y	y	y	y
			Mongolian Regular Milk									32.2	132.2	72.4	9.9	10.1	10.1			34	133.1	72.9	10.6	9.6	9.6					y	y	y	y	y	y	y	y
			Mongolian Regular Milk									30.7	135.7	73	9	9.3	9.5			31.7	137.4	73.6	10.4	10.8	9.6					y	y	y	y	y	y	y	y
			Mongolian Regular Milk									27.7	133.9	72.4	10.7	11.2	10			27.8	135.1	74	9.4	11.1	11.3					y	y	y	y	y	y	y	y
			Mongolian Regular Milk									29.5	130.4	69.4	9.8	8.4	7.9			28.9	131.1	70	10.6	9.8	10.2					y	y	y	y	y	y	y	y
			Mongolian Regular Milk									31.8	135.1	73.2	9.8	10	9.9			30.8	136.3	73.4	10.8	9.5	9.7					y	y	y	y	y	y	y	y
			Mongolian Regular Milk									27.6	129.6	71.4	10.5	9.5	8.6			28.1	130	72.4	7.2	11.3	10					y	y	y	y	y	y	y	y
			Mongolian Regular Milk									33.3	134.8	74.1	4.4	4.7	4.8			34.4	135.9	74.1	6.7	8.4	7					y	y	y	y	y	y	y	y
			Mongolian Regular Milk									24.3	132.7	70.8	9.1	9	9			24.5	133.9	71.1	8.7	8	8					y	y	y	y	y	y	y	y
			Mongolian Regular Milk									27.2	129.7	71.4	9.4	8.8	9.2			28.8	131	72.2	9.6	10.5	9.1					y	y	y	y	y	y	y	y
			Mongolian Regular Milk									23.8	126.5	68	9.2	8.4	7.8			25.6	127.7	69.3	10.8	9.4	9.8					y	y	y	y	y	y	y	y
			Mongolian Regular Milk									53.2	139.1	78.3	14.3	13.5	12.3			54.5	140.3	77.8	10.5	13.9	12.9					y	y	y	y	y	y	y	y
			Mongolian Regular Milk									25.2	125.9	69.1	7.5	5.9	7.9			26.1	126.7	70.3	7.9	7.6	6.7					y	y	y	y	y	y	y	y
			Mongolian Regular Milk									24.8	129.2	68.5	6.9	5.8	5.9			25.5	130.3	69.3	5.7	5.1	6.6					y	y	y	y	y	y	y	y
			Mongolian Regular Milk									21.6	118.5	64.7	4.2	4.7	5.1			22.3	119.9	65.7	6.4	5.4	5.9					y	y	y	y	y	y	y	y
			Mongolian Regular Milk									23.9	128.9	70.4	7.4	6.6	6.8			24.4	129.9	70.5	6.6	7.9	6.9					y	y	y	y	y	y	y	y
			Mongolian Regular Milk									26.7	131.2	68.9	5.6	5.1	5.9			27.2	132.7	69.9	7.2	5.9	5.9					y	y	y	y	y	y	y	y
			Mongolian Regular Milk									29.2	130.7	70.2	5.9	6.8	5.6			30.1	130.9	71.5	9.2	10	8.9					y	y	y	y	y	y	y	y
			Mongolian Regular Milk									22.2	113	64.1	4.2	5.4	5.6			21.5	114.8	64.3	6.8	6.2	5.4					y	y	y	y	y	y	y	y
			Mongolian Regular Milk									28.4	128.2	69.9	10.4	9.7	9.9			28.1	129.3	70.8	11.4	10.2	9.3					y	y	y	y	y	y	y	y
			Mongolian Regular Milk									40	148.1	80.1	14.3	12.6	11.9			40.8	149.7	80.8	15.4	11.8	11.9	12.7				y	y	y	y	y	y	y	y
			Mongolian Regular Milk									23.9	126	68.8	4.7	5.2	5.4			23.7	126.1	69.4	5.5	6.7	4.3					y	y	y	y	y	y	y	y
			Mongolian Regular Milk									28.2	136.8	74.5	11.4	10.5	10.1			30.4	137.6	74.9	9	12.1	10.7	10.6				y	y	y	y	y	y	y	y
			Mongolian Regular Milk									26.3	125.8	68.9	8.4	10.2	10			26.2	125.9	68.2	11.1	10.5	9.9					y	y	y	y	y	y	y	y
			Mongolian Regular Milk									28.5	130	72.9	5.3	7.7	7.7			29.9	130.7	74.7	7.1	7.1	6.9					y	y	y	y	y	y	y	y
			Mongolian Regular Milk									27.2	130.5	70.9	8	8.5	8.4			26.6	130.5	71.2	9.3	8.9	8.5					y	y	y	y	y	y	y	y
			Mongolian Regular Milk									24.7	127.1	69.7	5.5	4.7	5.2			25.9	127.1	70	5	4.2	6.2					y	y	y	y	y	n	n	n
			UHT Milk									34.6	138.5	74.5	14	15.2	13.9			33.3	139.9	74.6	12.4	12.2	13.1					y	n	y	y	y	y	y	y
			Mongolian Regular Milk									36.6	135	73.5	9.3	9.3	9.1			39.6	136.2	75.1	9.5	8	8.7					y	y	y	y	y	n	n	n
			Mongolian Regular Milk									29.2	136.1	73.5	12.2	11.9	11.8			29.9	136.7	73.5	13.8	12.1	10.6	11.9				y	y	y	y	y	y	y	y
			Mongolian Regular Milk									25.1	132.8	72.1	6.5	7.9	7.1			26.7	133.7	72.9	7.7	7.8	7.7					y	y	y	y	y	y	y	y
			Mongolian Regular Milk									24.8	127.5	69	8.6	8.6	8.5			26.3	128	69.4	8.5	7.6	8.1					y	y	y	y	y	y	y	y
			Mongolian Regular Milk									27	134.1	73.7	10.9	10.3	10.6			27.2	134.4	73.7	10.9	12.1	9					y	y	y	y	y	y	y	y
			Mongolian Regular Milk									28.2	132.4	71.6	11.2	7.3	6.7	7.2		28.9	132.7	71.7	10.2	9.7	9.2					y	y	y	y	y	y	y	n
			Mongolian Regular Milk									26.8	130.4	72.8	9.5	10.5	9.6			29.2	130.5	73	11.5	9.7	9.2					y	y	y	y	y	y	y	y
			Mongolian Regular Milk									27.4	141.1	75.2	16	13.2	12.9	12.4		28.5	141.5	75.7	12.4	10.7	10.1					y	y	y	y	y	y	y	n
			Mongolian Regular Milk									34.7	140.8	76.3	13	12.8	12.1			35.9	141.7	77.5	10.7	9.2	9.3					y	y	y	y	y	y	y	y
			Mongolian Regular Milk									22.3	124.5	66.8	8.2	8.4	8.4			23.5	125.5	67.2	8	9.6	9.2					y	y	y	y	y	y	y	y
			Mongolian Regular Milk									27.9	129.6	72	9.7	9.2	8.9			28.6	131	71.8	10	9.5	8.4					y	y	y	y	y	y	y	y
			Mongolian Regular Milk									34.5	133.7	72.3	10.8	9.2	8.8			36	134	72.6	7.1	11.2	10.7	10.4				y	y	y	y	y	y	y	y
			Mongolian Regular Milk									23.1	133	72	9.8	9.6	9.1			24.4	134.3	72.5	10.2	10.4	10.6					y	y	y	y	y	n	n	n
			Mongolian Regular Milk									33	139.5	75.9	9.1	9.2	9.1			34.4	139.7	75.7	7.5	8.5	8.3					y	y	y	y	y	y	y	y
			Mongolian Regular Milk									26	127.4	70.3	10	8.9	8.3			26.6	128	70.4	9.3	8.1	8.9					y	y	y	y	y	y	y	y
			Mongolian Regular Milk									35.8	138.3	77.8	12.7	12.7	12.1			36	139.5	78.5	11.5	12.1	11.9					y	y	y	y	y	y	y	y
			Mongolian Regular Milk									25.4	132.2	72	8.9	11.8	11.5			26.1	133.1	72	9.5	8.5	8.5					y	y	y	y	y	y	y	y
			Mongolian Regular Milk									30.1	138.8	74	12.9	12.9	9.3	12.3		31.5	139.8	75.4	13	10.4	10.2					y	y	y	y	y	y	y	y
			Mongolian Regular Milk									28.1	137.3	76.5	9.3	8.9	9.7			29.5	137.7	77	10	7.8	5.8	9.6				y	y	y	y	y	y	y	y
			Mongolian Regular Milk									26.9	128.5	70.8	7.7	7.5	7.5			28.4	130.5	71.5	7.8	7.2	5.9					y	y	y	y	y	y	y	y
			Mongolian Regular Milk									34.7	144.9	77.5	14.2	14.3	13.7			37.3	145.6	77.3	15	14.3	14.7					y	y	y	y	y	y	y	y
			Mongolian Regular Milk									31.7	142	77.2	12.5	12	12.1			34.1	142.3	78.5	11.7	11.9	11.8					y	y	y	y	y	y	y	y
			Mongolian Regular Milk									31	135.5	73.7	10.6	10.6	9.5			33.1	136.2	74.2	12.2	11.5	11.4					y	y	y	y	y	y	y	y
			Mongolian Regular Milk									33	135.2	71.9	11.9	11.1	11.5			35	136.6	72.6	12.8	11.1	11.1					y	y	y	y	y	y	y	y
			Milk Substisitute									29.2	131.3	70.8	5.7	9.3	7.8			30.5	133.1	72	9.6	9.1	8					y	y	y	y	y	y	y	y
			Milk Substisitute									28.4	129.1	70.8	8.3	8.5	8			28.9	131	71	7.4	7.5	6.9					y	y	y	y	y	y	y	y
			Mongolian Regular Milk									23.1	130	69.3	8.8	8.1	7.9			24.3	130.5	69.5	9	7.8	6.7					y	n	y	y	y	y	y	y
			Milk Substisitute									30.1		72.6	12.3	15.1	14.7			30.4	138.6	73	12.9	11.4	10.9					y	y	y	y	y	y	y	y
			Milk Substisitute									28.2	126.8	70	7.1	9.5	7.8			30.5	128	70.5	8.5	9.3	8					y	y	y	y	y	y	y	y
			Milk Substisitute									26.6	127.9	69.6	7.9	6.3	5.2			28.7	129.7	70.5	7.2	5.2	5.4					y	y	y	y	y	y	y	y
			Milk Substisitute									26.9	129.5	70.8	10.7	10.8	10			28.6	130.6	72.9	11.4	12.3	10.9					y	y	y	y	y	y	y	y
			Milk Substisitute									27.7	126.2	68.8	19.6	20.6	17.6			29.2	127.9	70	8.2	8.4	7.7					y	y	y	y	y	y	y	y
			Milk Substisitute									31.7	131.2	72	11.8	9.8	10.4			32	133	72.7	10.8	8.4	9.7					y	y	y	y	y	y	y	y
			Milk Substisitute									30.7	131.9	72.1	22	21.6	17.4			32.6	133	73.2	8.7	9.7	10.6					y	y	y	y	y	y	y	y
			Milk Substisitute									25.1	137	71.2	5.3	7.9	7.5			25.4	138.1	71.2	8.8	8	8.3					y	y	y	y	y	y	y	y
			Milk Substisitute									28.9	129.9	72.9	7.3	6.4	5.8			30.6	131.8	74	9	8.3	6.3					y	y	y	y	y	y	y	y
			Milk Substisitute									28	129.2	71.6	21	20.8	20.8			29.2	131.1	71.7	9.5	10.2	9.7					y	y	y	y	y	y	y	y
			Milk Substisitute									27.5	129.1	72	21.6	19	21.8			29.2	130.7	73.4	7.3	9.5	10					y	y	y	y	y	y	y	y
			Milk Substisitute									35.5	138	72.3	27.4	24.4	26			34.7	139.7	73.8	13.8	11.6	11.1					y	y	y	y	y	y	y	y
			Milk Substisitute									25.9	120.6	67	6.8	7.6	8			28.3	122.5	69.2	8.3	6.2	6.1					y	y	y	y	y	y	y	y
			Milk Substisitute									25.6	126.8	70.3	10.5	10.5	9			26.6	129.5	71	10.1	9.9	8.7					y	y	y	y	y	y	y	y
			Milk Substisitute									34.9	143.4	76.1	36.2	35	34			36.4	146.5	77.1	13	12.3	13.3					y	y	y	y	y	y	y	y
			Milk Substisitute									25	121.1	67.8	8.5	8.2	7.8			26.4	122.3	68.6	10	7.9	6.9	6.4				y	y	y	y	y	y	y	y
			Milk Substisitute									34.9	135.4	74	13.3	13.4	12.4			36.9	136.5	75.2	13.5	11.9	10.7					y	y	y	y	y	y	y	y
			Mongolian +D									30.7	139	74.8	10	9.9	10.3			31	139.5	75.4	10	9	8.6					y	y	y	y	y	y	y	y
			Mongolian +D									27.6	134.8	72.9	8.6	10.4	9.2			28.3	135.7	74.1	9.9	7.1	7.8					y	y	y	y	y	y	y	y
			Mongolian +D									27.6	135.8	73.6	3.7	4.4	6.3			28.6	136.3	74.6	8.2	8	6.8					y	y	y	y	y	y	y	y
			Mongolian +D									26.2	131.9	72.5	7	6.6	6.8			27.2	133.2	73	8.4	6.8	6.6					y	y	y	y	y	y	y	y
			Mongolian +D									25.3	129.9	69.4	8	8.1	9.1			25.4	130.5	70.1	9.7	8.9	8.2					y	y	y	y	y	y	y	y
			Mongolian +D									34.2	145.4	79.1	14.7	13.6	10.2	11.2		35.7	145.8	79.1	14	15	14.8					y	y	y	y	y	y	y	y
			Mongolian +D									28.9	128.3	69.6	12.8	10.2	9.4			29	128.4	69.8	12	11.4	10.2					y	y	y	y	y	y	y	y
			Mongolian +D									27.7	129.3	70	10.5	8.5	8.6			28.9	130.1	70.7	10	10.4	9.2					y	y	y	y	y	y	y	y
			Mongolian +D									30.2	136.6	72.9	11	11.4	9			30.4	136.8	73.4	11.4	11.6	11.3					y	y	y	y	y	y	y	y
			Mongolian +D									34.8	140.9	76	18.6	20.1	20.8			36.4	141.1	76.8	19.3	20.7	23					y	y	y	y	y	y	y	y
			Mongolian +D									27.4	124.9	68.8	9	9.1	8.9			27.4	125.2	69.7	8.3	8.5	7.3					y	y	y	y	y	y	y	y
			Mongolian +D									24.8	127.2	69.1	7.9	8.7	9			26.2	128.1	69.5	9.2	8.6	9					y	y	y	y	y	y	y	y
			Mongolian +D									27.9	135	73.6	8.5	9.5	9			27.7	135.8	74	8.7	8.5	9.5					y	y	y	y	y	y	y	y
			Mongolian +D									33.5	142.4	75.8	16.9	16.9	17.8			34.1	142.6	76	18.7	17.8	18.3					y	y	y	y	y	y	y	y
			Mongolian +D									24.4	133.6	71.5	9.2	9	9.3			25.4	134.4	71.7	10.4	7.1	8.5	7				y	y	y	y	y	y	y	y
			Mongolian +D									31	137.8	73.7	14.3	13.3	12.1			31	138.8	74	14.5	14	11.9					y	y	y	y	y	y	y	y
			Mongolian +D									22.7	118.4	64	7.4	8.4	8.4			23	119.1	64.2	9	8.2	7.7					y	y	n	n	n	y	y	y
			Mongolian +D									24	125.4	69	9.6	9	8			23.9	125.7	69.3	8.5	8.1	8.1					y	y	n	n	n	y	y	y
			Milk Substisitute									30	139.2	72.7	14.5	14.5	14.5			31.9	140.5	73.6	13.2	12.6	12.1					y	y	y	y	y	y	y	y
			Milk Substisitute									24.9	122.9	63.8	4.4	2.1	5.6			24.8	123.4	65	5.6	6.2	7.2					y	y	y	y	y	y	y	y
			Milk Substisitute									25.9	129.5	72.2	16.4	17.4	17.6			28.6	131.1	73	8.8	9.4	8.5					y	y	y	y	y	y	y	y
			Milk Substisitute									25.4	134.7	70.8	13.1	12.8	13			29.1	136.4	72.4	14.9	11.2	10.8					y	y	y	y	y	y	y	y
			Milk Substisitute									22.5	131.9	71.2	6.3	7.1	6.8			25.8	133.6	72.1	8.5	7.6	7.1					y	y	y	y	y	y	y	y
			Milk Substisitute									24.1	127.4	71	7.5	9	9.7			24.9	128.6	71.5	9.4	8.3	7.8					y	y	y	y	y	y	y	y
			Milk Substisitute									32	135.5	73	7.1	8.7	6.9			33.3	135.9	74.1	8	7.6	8.1					y	y	y	y	y	y	y	y
			Milk Substisitute									21.5	121.1	66.3	7.8	9.1	9			23.1	122.5	67.5	8.4	8.1	7.6					y	y	y	y	y	y	y	y
			Milk Substisitute									29.1	134.7	74.6	22	28.6	23.2	27.6		29.8	136.4	75.9	11.8	11.4	11.9					y	y	y	y	y	y	y	y
			Milk Substisitute									39.1	141.4	78.4	14.6	15.6	18.2			42.7	143.6	78.8	7.3	7.2	9.3					y	y	y	y	y	y	y	y
			Milk Substisitute									26	129.3	71.1	12.2	12.8	11.9			28	130.2	72.4	10.8	9.9	10.2					y	y	y	y	y	y	y	y
			Milk Substisitute									32.8	133.4	76.3	8.5	9.3	7.4			34.4	136	76.9	5.6	9.2	9.2	9.7				y	y	y	y	y	y	y	y
			Milk Substisitute									22.6	128.6	68.9	16.4	15.8	14.4			24.7	130	69.3	7.1	6.2	6.2					y	y	y	y	y	y	y	y
			Milk Substisitute									26.7	126.1	68.8	17.8	19	22			28.4	126.7	68.8	10.2	10.9	9.2					y	y	y	y	y	y	y	y
			Milk Substisitute									28.3	125.4	71.5	8.5	8.6	8.5			30.5	127.1	72.2	10.5	10.4	10.6					y	y	y	y	y	y	y	y
			Mongolian +D									26.3	127.7	69	6.7	8.3	10.4			26.4	128.8	69.7	11.1	9.3	9.5					y	y	y	y	y	y	y	y
			Mongolian +D									25.7	127.3	70	11	11.4	10			25.7	128.8	70.7	11.6	12.1	10.2					y	y	y	y	y	y	y	y
			Mongolian +D									25.5	127.3	71.1	5.2	5.5	5.2			26.3	128	71.7	6.7	5.6	5.7					y	y	y	y	y	y	y	y
			Mongolian +D									35.3	138.2	74.8	8.4	8.5	8.9			36.7	138.8	76.2	10	9.5	8.3					y	y	y	y	y	y	y	y
			Mongolian +D									28.6	132.9	73.9	9	6.9	6.3			28.7	133.7	74.9	7.2	7.9	6.6					y	y	y	y	y	y	y	y
			Mongolian +D									44.1	138.8	76.3	8	10.8	9.3			45.8	140	77.3	9	10.2	9					y	y	y	y	y	y	y	y
			Mongolian +D									36.2	141.2	78	10.8	9.5	10.7			36.4	142.2	78.3	11	9.3	11.3					y	y	y	y	y	y	y	y
			Mongolian +D									22.4	124.3	68.4	6.6	6.3	6.1			22.3	126	70.4	6.5	6.4	6.3					y	y	y	y	y	y	y	y
			Mongolian +D									30.5	135.7	74	9.4	7.8	8.6			30.4	137.4	74.9	10.4	9.9	11.4					y	y	y	y	y	y	y	y
			Mongolian +D									25.7	125	68.7	9.8	9.3	9.3			26.4	126.3	70.5	8.8	9	6.6					y	y	y	y	y	y	y	y
			Mongolian +D									25.8	127.4	71.3	8.5	8.7	8.6			26.5	127.9	71.9	9.2	7.7	8					y	y	y	y	y	y	y	y
			Mongolian +D									27.4	138.4	74	7.8	7.7	7.8			27.9	138.4	75	9	9.2	8					y	y	y	y	y	y	y	y
			Mongolian +D									25.4	125.6	69	4	5.2	5.1			25.9	126	69.5	5.2	4.4	5.3					y	y	y	y	y	y	y	y
			Mongolian +D									32.9	138	75	10	11.6	12.2			33.4	138.1	75.4	10.9	10.9	11.9					y	y	y	y	y	y	y	y
			Mongolian +D									36.7	136.8	73.8	11.8	12.5	12.3			36.7	138.5	74.3	10.8	12.6	11.9					y	y	y	y	y	y	y	y
			UHT Milk									31.1	127	69.9	22	32.4	29.4	28.6		31.3	128.2	70	12.2	10.1	11					y	y	y	y	y	y	y	y
			UHT Milk									25.2	120.4	67.9	10.7	10.2	9.6			25.6	121.2	68	8.7	9.2	8.3					y	y	y	y	y	y	y	y
			UHT Milk									30.5	129.9	72.5	7.2	7.4	6.6			31.2	130.5	72.8	8.9	7.8	6.6					y	y	y	y	y	y	y	y
			UHT Milk									24.1	128.2	68.8	6.7	8.9	7.7			24.7	128.4	69.8	7	5.1	5.6					y	y	y	y	y	y	y	y
			UHT Milk									29.9	132.8	73.3	10.7	10.9	11.2			30.5	133.9	73.5	11.5	10.8	11.6					y	y	y	y	y	y	y	y
			UHT Milk									31.2	136.2	75.6	8.5	9.4	9			31.8	137.4	76.2	7.6	8.6	7.7					y	y	y	y	y	y	y	y
			UHT Milk									28.1	129.7	71.2	13.3	13.2	12			28.9	131	71.3	11.9	12.9	11.9					y	y	y	y	y	y	y	y
			UHT Milk									31.7	138	74.3	27.6	27.4	26			32.7	139.5	74.9	13.3	13.2	12.6					y	y	y	y	y	y	y	y
			UHT Milk									25.1	128.2	70	9.2	10.6	8			26.3	129	70.2	9.9	10.6	9.9					y	y	y	y	y	y	y	y
			UHT Milk									36.3	133.5	73.5	9.6	9.7	9.5			38.2	135	73.6	10.2	10	8.2					y	y	y	y	y	y	y	y
			UHT Milk									30.4	134.9	72.9	10.8	14.2	22	18.2		31	136	73	10.7	9	9.8					y	y	y	y	y	y	y	y
			UHT Milk									:	123.7	69.7	7	6.6	7.3			22.8	125.6	70.5	9.5	8.1	7.9					y	y	y	y	y	y	y	y
			UHT Milk									27.3	128.1	69.6	19.8	22.2	21.4			28.9	129.2	72	11.1	10.9	10.4					y	y	y	y	y	y	y	y
			UHT Milk									25.9	128	70.1	23.2	17.8	22.4	23.2		26.4	129.1	71.4	5.9	6.5	7.9					y	y	y	y	y	y	y	y
			UHT Milk									27.3	126.5	68.5	26	25.2	24.2			28.1	127.5	69.5	11.1	9.8	11.8					y	y	y	y	y	y	y	y
			UHT Milk									30.3	137.9	76.8	10.2	9.6	10.6			32.2	139.7	77	12.1	12.1	11.9					y	y	y	y	y	y	y	y
			UHT Milk									26.2	128.6	72.4	22	16.8	18.6	15.2		25.5	129.8	72.1	8.1	9.5	8.5					y	y	y	y	y	y	y	y
			UHT Milk									23.2	129.3	70.2	5.9	7.3	5.9			24.9	129.6	71	6.6	5.4	5.8					y	y	y	y	y	y	y	y
			UHT Milk									26.4	122.4	69.4	8.7	9.1	8.5			27.6	123.2	69.6	9.2	8.6	9					y	y	y	y	y	y	y	y
			UHT Milk									30.7	140	76.2	22	14.6	20	20.6		31.9	140.8	77.5	12.9	11.1	10.6					y	y	y	y	y	y	y	y
			UHT Milk									26.2	131	71.4	16.6	20.2	18	15.6		27.2	132	71.7	9.3	10.7	9					y	y	y	y	y	y	y	y
			UHT Milk									26.6	129.1	70.1	20	21.2	20.8			28	130.2	70.2	9.7	10.1	9.7					y	y	y	y	y	y	y	n
			UHT Milk									27.2	126.3	70.6	6.8	7.8	7.1			29	127.3	70.6	7.5	7.9	7.7					y	y	y	y	y	y	y	y
			UHT Milk									26.7	132.4	73.5	5.4	5.6	6.4			26.6	133	73.6	6.6	5.7	6.7					y	y	y	y	y	y	y	y
			UHT Milk									35.4	132.5	73.5	25.6	25	22.2	24.4		37.2	133.3	74.1	11	12.1	11.4					y	y	y	y	y	y	y	y
			UHT Milk									26.9	126.6	72.4	22.4	22.8	20.6			27.9	128	72.4	9.7	10.3	9.5					y	y	y	y	y	y	y	y
			UHT Milk									32.6	139.8	77.9	13	12.8	12.8			37.7	141.4	77.3	14.8	15.7	15.2					y	y	y	y	y	y	y	y
			UHT Milk									28.4	127.6	71.5	25.6	24.6	25.8			29.6	129	71.6	12	12.3	12.4					y	y	y	y	y	y	y	y
			UHT Milk									24.4	127.9	72.3	9.7	8.7	7.8			25.2	128.7	72.9	11.4	9.8	9.2					y	y	y	y	y	y	y	y
			UHT Milk									27.8	134.4	74.6	11.1	13.1	12.3			29.4	135.7	75.4	12.1	12.2	11.1					y	y	y	y	y	y	y	y
			UHT Milk									31.9	132.4	71.1	23.4	24.6	25.6			34.6	134.3	71.3	10.8	8.9	11.5	9.7				y	y	y	y	y	y	y	y
			UHT Milk									28.1	131.9	71.4	22.2	22.2	19.4			29.1	133.3	71.8	9.8	9	7.9					y	y	y	y	y	y	y	y
			UHT Milk									32.7	144.3	78.3	26.8	26	28.4			35.2	145.4	79.7	13	13.1	13.1					y	y	y	y	y	y	y	y
			UHT Milk									42.8	139.4	76.2	11	11.6	11.6			45.6	141	77.4	11.9	13.8	12					y	y	y	y	y	y	y	y
			UHT Milk									24.6	121.6	68.8	17	16.8	17.2			26.6	122.9	69	8.6	7.4	7					y	y	y	y	y	y	y	y
			UHT Milk									23.4	127.9	70.3	16.4	17	14.6			23.9	128.8	70.5	6.9	7.3	7.1					y	y	y	y	y	y	y	y
			UHT Milk									24.3	127.7	69.7	18.2	16.8	17.8			24.3	126.3	69.9	8.3	8	8.3					y	n	y	y	y	y	y	n
			Mongolian Regular Milk									35	134.1	75.7	12.2	10.6	11.7			36.7	135	74.6	11.9	11	9.7					y	y	y	y	y	y	y	y
			Mongolian Regular Milk									30	138.5	72.1	10.5	12	11.8			30.4	139.2	72.3	12.1	12.3	11.8					y	y	y	y	y	y	y	y
			Mongolian Regular Milk									31.2	143.5	76.2	9.6	10.6	9.5			31.6	144.5	76.8	11.1	10.8	10.3					y	y	y	y	y	y	y	y
			Mongolian Regular Milk									29.9	135.7	74	10.4	10.3	8.4			30.5	136	75.3	11.9	12.6	12.6					y	y	y	y	y	y	y	y
			Mongolian Regular Milk									28.6	129	70.4	10.3	10	8.9			29.2	129.2	69.7	10	9.7	9.4					y	y	y	y	y	y	y	y
			Mongolian Regular Milk									27.6	132.7	72.1	10.3	9.9	10.5			29.2	132.9	73.3	10	9.7	9.9					y	y	y	y	y	y	y	y
			Mongolian Regular Milk									27.1	126.2	71	9.6	8.9	8.6			27.4	127.3	71.2	10.7	9.7	9.3					y	y	y	y	y	y	y	y
			Mongolian Regular Milk									28.2	136.7	74.8	9	7.9	7.7			29.5	137	75.5	8.6	9.9	8.5					y	y	y	y	y	y	y	y
			Mongolian Regular Milk									29.9	137.1	77.3	13	12.7	11.7			30.9	137.3	77.4	10.7	10.9	10.1					y	y	y	y	y	y	y	y
			Mongolian Regular Milk									32.3	134.2	76.1	11.1	11	12			34.4	135.7	76.8	12.1	11.3	12.5					y	y	y	y	y	y	y	y
			Mongolian Regular Milk									41.5	134.1	73.9	12.6	11.9	11.7			44.8	134.5	75.5	11.6	12	10.7					y	y	y	y	y	y	y	y
			Mongolian Regular Milk									26.7	129.1	71.3	11.3	11	12			27.5	129.8	72	11.4	9.7	7.9					y	y	y	y	y	y	y	y
			Mongolian Regular Milk									31.6	140.3	73.3	11.4	9.3	10.6			32	140.7	74.5	13.2	12.3	12.5					n	y	y	y	y	y	y	y
			Mongolian Regular Milk									29.3	134.5	72	12.2	11.7	12.7			29	136.4	72	14.5	12.3	12.4					y	y	y	y	y	y	y	y
			Mongolian Regular Milk									35.4	141	77	11.1	13.5	13.4			36.1	142	77	12	12.5	11.6					y	y	y	y	y	y	y	y
			Mongolian Regular Milk									27.7	130.1	72	8.7	8.1	7.9			27.8	130.1	71.4	9.7	8.8	9.4					y	y	y	y	y	y	y	y
			Mongolian Regular Milk									25.9	129.5	70.1	8.5	7.6	8.1			27.5	129.5	70.1	9.9	9	8.3					y	y	y	y	y	y	y	y
			Mongolian Regular Milk									29.4	137.5	72.8	10.5	10.7	10.5			31.3	138.9	74.4	11.2	9.9	10					y	y	y	y	y	y	y	y
			Mongolian Regular Milk									25.8	130.2	69.9	5.8	8.3	9.2	9.1		26.1	131.5	69.9	10.3	10.7	10.2					y	y	y	y	y	y	y	y
			Mongolian Regular Milk									25.5	125.6	70.6	8.6	7.8	7.8			26	126.2	71	10.4	9.4	9.2					y	y	y	y	y	y	y	y
			Mongolian Regular Milk									26.6	130.2	71	7.7	6.8	7.4			27.2	130.5	71.5	8.6	8.3	7.8					y	y	y	y	y	y	y	y
			Mongolian Regular Milk									27.3	132.3	72.3	7.2	8.8	8.6			28.6	133.2	72.8	9.2	8.2	7.8					y	y	y	y	y	y	y	y
			Mongolian Regular Milk									29	131.5	72.1	8.1	10.7	9.7			30.8	131.5	72.2	11.3	10.6	9.3					y	y	y	y	y	y	y	y
			Mongolian Regular Milk									27.5	127.2	70.9	6.6	13.1	13	11.4		28.1	127.5	71.3	10.1	9.6	10.2					y	y	y	y	y	y	y	y
			Mongolian Regular Milk									24.9	122.2	66.8	5.8	5.5	6.4			24.7	123.2	67.2	6.6	7.5	6.8					y	y	y	y	y	y	y	y
			Mongolian Regular Milk									36.4	139.6	76	13.4	12.7	12.2			38	140.3	76.1	13.9	13.3	13.7					y	y	y	y	y	y	y	y
			Mongolian Regular Milk									40.5	141.4	76.8	17.2	15.4	15.4			41.9	142.2	78.1	16.3	14.5	13.7					y	y	y	y	y	y	y	n
			Mongolian Regular Milk									40.5	136.8	74.6	8.9	8.8	11.3			43	136.9	75.4	13.5	13.1	12.5					y	y	y	y	y	y	y	y
			Mongolian Regular Milk									25.7	129.3	71.8	7.4	7.7	6.2			26.8	129.7	72.3	8.4	8	7.3					y	y	y	y	y	y	y	y
			Mongolian Regular Milk									22	129.4	72	11.1	9.3	10.4			28.9	129.9	72	10.8	10.3	9.7					y	y	y	y	y	y	y	y
			Mongolian Regular Milk									24.6	121.7	68.7	4.5	5.4	6.7			24.8	123.3	69								y	n	y	y	y	n	n	n
			Mongolian Regular Milk									25	128.8	72.4	7.2	7.8	7.8			26.1	129.2	72.8	7.9	8.1	8.1					y	y	y	y	y	y	y	y
			Milk Substisitute									28.1	135.4	73.9	9	9.7	8.7			28.4	136.5	74.5	9.7	7.9	7.7					y	y	n	n	n	y	y	y
			Seasonal D									28.3	136.9	72.9	11.2	9.6	9.7			27.5	137.1	72.9	12.3	11.6	10.7					y	y
			Seasonal D									44	144.5	80.9	14.6	8.6	10.5	12.2		47.2	145.4	80.5	14.6	13.5	14					y	y
			Seasonal D									30.5	134.2	75.3	10.9	7.1	9	8		30.1	135.2	75.4	7.9	7.2	6.9					y	y
			Seasonal D									25.8	129.5	71.8	8.6	6.6	8.1													y	n
			Seasonal D									31.4	138	75.8	8.3	12.1	12.6	13.2		33.3	138.9	77.1	16.9	15.7	16.1					y	y
			Seasonal D									28.6	134.7	73.2	10.6	10.1	9			28.8	134.7	73.1	9.5	11.1	11.3					y	y
			Seasonal D									24.5	130.4	70.6	6.4	4	4.3			23.8	131.7	70.9	6.9	6.4	6.7					y	y
			Seasonal D									28.1	128.9	69.2	10.9	10.7	10.2			28.3	129.3	69.3	13.9	12.8	13.4					y	y
			Seasonal D									38	133.1	75	12.9	13.6	12.4			37.3	133.2	75	14	13.5	13.4					y	y
			Seasonal D									26.1	123.5	68	5.4	8.1	7.7	6.9		27.1	124	68	9.4	8.2	7.9					y	y
			Seasonal D									27.2	123.2	69.5	6.6	5.6	4.5			27.4	123.5	70.3	8.9	8.1	7.4					y	y
			Seasonal D									30.7	130.7	73.4	9.7	7.7	8.5			30.8	131.5	74.4	8.9	9.6	9.8					y	y
			Seasonal D									26.2	126	68.7	7.6	8.4	8.4			28.9	126.6	69.4	8.6	9.5	8.4					y	y
			Seasonal D									22.5	123.3	69.4	4.6	5.3	5			23.6	123.9	71	6.5	6.4	6.9					y	y
			Seasonal D									24.1	126.6	71	8.1	5.5	5.5	6		25.6	126.7	70.9	7.9	7.3	7.2					y	y
			Seasonal D									24.2	125.6	69.8	6.2	4.9	5.4			25.6	126.1	69.9	6.4	6.5	5.7					y	y
			Seasonal D									25.2	123.5	66.8	4.5	5.2	5.4			25.9	124.3	68.2	6.6	5.9	5.2					y	y
			Seasonal D									24.8	128	68.3	9.3	8.4	9.3			26.7	128.6	68.7	8.4	8.6	8.3					y	y
			Seasonal D									26.4	131.5	71.4	7.1	6.8	7.8			26.4	132.7	70.6	7.1	8.1	8.6					y	y
			Seasonal D									24	120.2	64.9	7.1	6.3	7			24.8	121.1	65	9.3	7.9	8.6					y	y
			Seasonal D									23.8	129.9	68.1	9	7.5	7			25.1	130.7	68.8	11.3	10.8	9.7					y	y
			Seasonal D									28.6	128.4	71.2	11.3	10.4	11			29.8	129.4	71.3	11.7	11.7	11.6					y	y
			Seasonal D									34.7	144.2	79	13.1	12.4	13.9			35.7	144.9	79	15	15.2	14					y	y
			Seasonal D									25.6	128.2	70.4	5.4	7.2	7.4			26.4	128.6	70.3	8.4	8.4	9.8					y	y
			Seasonal D									26.7	128.2	72.7	9.1	9.2	7.2			28.1	129.6	73.7	8.4	10	10					y	y
			Seasonal D									28.2	132	70.3						29	132.4	70.8	6.6	6	5.9					y	y
			Seasonal D									35.5	142	77.1	12.1	13.8	12.6			36	143.1	77.5	13.3	14	13.2					y	y
			Seasonal D									24.4	123.7	69.4	5.9	5.9	6.3			24.5	125.5	69.7	9	7.6	8.3					y	y
			Seasonal D									27.3	133.5	72.5	11.1	9.1	10.4			28.4	134.5	72.9	11.7	12.2	11.7					y	y
			Seasonal D									25.7	129.4	70.7	10.5	9.1	11.1			26.7	131.8	71.7	10.3	11.6	9.5					y	y
			Seasonal D									33.2	127.8	71.6	9.7	9.3	10.7			33.6	128.4	72.1	10.6	11	10.8					y	y
			Seasonal D									27.5	130.3	71.2	9.2	10.9	11.4			27.5	131.8	72	11	9.6	9.8					y	y
			Seasonal D									28.3	129.4	71.1	10.6	10.4	10			29.4	130.5	72.2	10.8	10.3	11.4					y	y
			Seasonal D									31.1	137.3	75	12.8	13.3	10.9			32	138.6	76.9	11.4	13.5	12.2					y	y
			Seasonal D									31.9	135.8	75.2	12.1	14.3	14.3			33	135.9	75.2	14.6	15.3	16.2					y	y
			Seasonal D									28	138.3	75.7	11.7	10.9	9.7			29.5	139	76.4	10.3	10.1	10.8					y	y
			Seasonal D									42.8	140.8	78.3	11.9	10.9	12.8			44.1	142	79.4	13.5	13.7	13.1					y	y
			Seasonal D									31.1	141.6	74.5	14.7	13.8	11.7	13.9		32.2	142.5	75.7	15.5	15.2	13.8					y	y
			Seasonal D									31.8	143.7	77.1	12	12.1	12.7			33	144.5	77.6	14	12.5	12					y	y
			Seasonal D									34.8	143	76.4	12.8	12	12.3			35.9	144.1	77.3	13	11	10.1					y	y
			Seasonal D									31.1	138.7	74	13	12.3	11.1	7.3		31.6	139.5	74.5	12.5	12.7	13					y	y
			Seasonal D									26.7	132.5							27.4	133	72.1	7.8	8.3	8.3					y	y
			Seasonal D									32.1	138.2	76.7	12.5	12.3	11.4			34.2	138.4	77.2	8.5	11.5	12					y	y
			Seasonal D									30	132.4	75	11.3	12.9	12.6			31.6	133.7	76.3	12.5	11.5	10.8					y	y
			Seasonal D									29.6	137.4	73.8	16.3	16.3	16.3			32.9	137.7	75.5	15.8	13.4	13.8					y	y
			Seasonal D									33.2	140	74.8	15.4	15.5	13.9			33.8	140.2	75.6	16.3	18	16.5					y	y
			Seasonal D									29.7	137.9	73.1	10.7	10.9	10.9			30.4	140.6	75.3	11.3	10.9	10.9					y	y
			Seasonal D									34.7	148.2	78.9	15.4	16.1	14.7			36	149.1	79.6	17	14.8	18.4					y	y
			Seasonal D									29.9	137.6	75.8	12.3	11.3	10.1			29.9	138.2	75.9	10.5	10.7	9.9					y	y
			Seasonal D									26.7	126.2	70.5	9.2	9.4	7.3			27.7	126.9	71.7	9.7	9.1	9.1					y	y
			Seasonal D									27.9	132.6	72.6	9.7	8.8	10.4			27.2	133.7	73.4	8.3	7.7	8.8					y	y
			Seasonal D									32.9	129.3	74.3	9.5	8.3	9.3			32.9	130.4	74.7	10.3	8.5	8.6					y	y
			Seasonal D									38.8	143.7	77.7	13.8	11.5	12.1			42.4	145.4	78.1	14	13.6	12.9					y	y
			Seasonal D									24.5	125	69.8	11.1	11.2	10.6			25	125.9	70.1	11.7	12.6	12.2					y	y
			Seasonal D									30.3	133	72.5	9.6	8.2	9.6			31.8	133.5	72.9	10.7	10.8	10.8					y	y
			Seasonal D									30.3	139.1	75	13.2	10.9	10.3			30	140.1	75.9	12.2	13.5	12.9					y	y
			Seasonal D									27.5	133.8	72.3	9.4	10.2	9.8			27.3	134.2	73	11.4	10	10.1					y	y
			Seasonal D									27.5	133.4	74.6	6.1	5.5	6.1			28.7	133.4	74.8	5.9	7.4	6.2					y	y
			Seasonal D									39	149.5	81	8.7	10.2	8.7			40.4	151.5	81.9	14.9	16.3	15.2					y	y
			Seasonal D									31.8	142.5	77.4	16.1	12.9	13	12.1		31.7	144	78.3	12.9	11.8	11.8					y	y
			Seasonal D									26.4	136.7	73.4	8.5	8.4	9.3			27.5	137.1	74.1	10.6	9.8	11.3					y	y
			Seasonal D									32.1	137.8	74.8	9.1	9.7	10.7			32.5	139.5	75.9	12.4	12.2	12.2					y	y
			Seasonal D									26.6	129.4	73	6.1	5.1	5.9			28.1	130.3	73.4	7.5	7.1	5.5					y	y
			Seasonal D									34.3	148.6	80.4	13.1	13.7	13.3			34.5	149	80.4	14.3	14.9	13.4					y	y
			Seasonal D									32.3	137	75.4	7.5	9.3	7.9			34	138.3	76.2	10.1	10.4	10.5					y	y
			Seasonal D									33.1	136.6	79.2	11.2	12.8	12.3			34	138	78	10.7	12.5	12.7					y	y
			Seasonal D									37	143.3	77.7	15.9	14.5	14.7			37.8	143.9	78.4	17.6	16.8	16.8					y	y
			Daily D									28.4	143.3	72.9	10.4	10.3	9.9			30.7	134.6	73.6	10.8	10.2	9					y	y
			Daily D									24.8	131.9	72.1	9.8	9.9	10			25.7	133.5	72.9	8.2	9.3	8.6					y	y
			Daily D									33.5	136.6	74.8	7.6	5.9	8.3	8.3		36.4	136.8	75.8	9.1	7.1	6.3					y	y
			Daily D									36	143.3	77.7	11.5	14	13.8	14.1		37.3	144.3	78.4	14.4	12.3	12.9					y	y
			Daily D									31.8	136.1	73.8	10.4	10.5	10.5			32.3	136.4	74.2	11.7	10.5	9.8					y	y
			Daily D									31.3	130.8	69.9	12.8	11.7	12.9			32	131.5	71	11.8	10.7	9.2					y	y
			Daily D									31.6	130.7	71.8	7.7	9.6	9.3			33.1	132.2	72.7	10	10.3	9.4					y	y
			Daily D									32.2	141.7	73	15.9	16.3	16.1			34.5	142.1	73.4	16.9	13.2	13.1					y	y
			Daily D									27.2	128.6	71.5	7.8	7.8	8.4			28.5	128.8	71.7	8.4	7.6	7.4					y	y
			Daily D									41.5	149.2	78.1	17.7	18.3	15.7			42.5	150	78.4	18.6	17.8	15.8					y	y
			Daily D									39.5	140.5	75.9	12.7	11.7	11.8			40.1	142.1	75.9	12.5	10.1	12.8					y	y
			Daily D									24.3	133.3	73.2	8	8.2	8.5			25.7	134.2	73.9	8.9	7.2	7.7					y	y
			Daily D									37.9	141.1	76.5	17.8	14.1	15	19.6		38.9	142.3	76.4	17.1	17.8	18.6					y	n
			Daily D									37.2	139	74.4	10.4	11.7	12			37.9	140.5	75.4	7.2	8.9	9.3					y	y
			Daily D									33.7	139.4	72.9	12.9	12.7	11.7			34.1	140.5	74	11.7	11.7	10.1					y	y
			Daily D									33.9	145.7	77.2	14.5	14.7	15.4			34.7	146.6	77.9	12.3	14.1	13.1					y	y
			Daily D									29.4	135.4	73.5	10.5	11.1	10.8			30.4	136.8	74	9.1	8.9	9.1					y	y
			Daily D									32.2	141.2	75	12	12.9	10.6			33.5	142.9	75.7	12.7	11.5	9.6					y	y
			Daily D									28	139.4	74.7	13.3	11.8	12.2			30.7	141	75.4	9.4	11.8	10.3					y	y
			Daily D									31.1	149.1	80.9	12.5	12.3	12			34.2	150.4	81.5	13.9	11	12.7					y	y
			Daily D									28.6	134.3	72.7	8.5	8.9	8.3			30.2	135.8	73.2	7.1	8.1	6.5					y	y
			Daily D									32.4	144.4	74.9	12	12.3	10.9			33.1	145.3	75.4	12	11.4	11.2					y	y
			Daily D									25.2	130.7	70.5	8.5	7.9	9.1			26.4	131.5	71.5	8.5	7.9	7.6					y	y
			Daily D									34.6	134.8	75	13.7	12	12.5			36.6	135.6	76.4	10.7	11.2	10.3					y	y
			Daily D									25	131.4	71.4	9.1	8.8	8.8			27.5	132.6	72.6	9	7	7.1					y	y
			Daily D									24.7	130.9	70.5	9.2	9	9.4			24.1	131.7	71.5	10.6	9.3	9.4					y	y
			Daily D									32.7	140.1	74.4	13.2	13.4	13.3			32.1	141.1	75	13.8	12.5	13.7					y	y
			Daily D									36.6	139.1	77.1	13	13	12.3			39.2	140.6	77.2	13.9	11.7	11.3					y	y
			Daily D									64.8	145	81.9	17.5	18.3	19.3			65	145.9	82.7	16.6	15.4	15.2					y	y
			Daily D									26.6	134.6	72.9	6.2	5	9.1	7.7		27.3	135.9	73.9	8.4	7.6	8.5					y	y
			Daily D									34	136.9	74.2	12.6	12.2	12.2			35.5	138.8	75.4	12.3	11.7	10.6					y	y
			Daily D									28.4	134	70.9	3.8	2.8	3			29.5	135.8	72.2	10.9	10.1	9.2					y	y
			Daily D									24.4	130.4	68.2	9.6	9.3	9.7			25.9	131.9	69.5	9.1	8.2	8.2					y	y
			Daily D									30.6	137.5	73.9	11.2	11.5	12.1			31.1	138.5	74.6	11.3	10.5	9.1					y	y
			Daily D									36.5	138.5	72.9	13	10.8	13.5			38.7	140.1	74.1	12.8	11.8	10.3					y	y
			Daily D									35	143.6	81.1	15.3	15.9	14.9			36.1	145.3	81.6	14.7	14.2	13.2					y	y
			Daily D									32.4	147.8	77.2	10	9.7	9.7			32.3	149.5	78	10.5	10.3	9					y	y
			Daily D									33.5	145.6	78.2	17.8	16.2	17.6													y	n
			Daily D									34.8	140.5	76.1	18.8	16.6	16.7			36.4	142.4	76.3	17.6	17.6	16.4					y	y
			Daily D									33.5	141.8	77.3	14.3	13.4	11.6			34.5	142.5	77.4	15.4	13.1	12.2					y	y
			Daily D									29.8	143.2	74.1	10.6	10.6	12.1			30.2	145.1	75	14.3	13.5	13.5					y	y
			Daily D									28.8	127.9	69.6	5.4	7.6	7.1			28.9	128.9	69.7	9.1	8.2	7.9					y	y
			Daily D									28.2	130.6	72.1	8	8.3	8.5			28	131.6	72.2	9.3	8.7	7.8					y	y
			Daily D									23.3	125.8	67.8	8.5	8.5	8.3			24.6	126.5	67.8	7.2	6.7	7.5					y	y
			Daily D									23.4	131.1	71.5	4.4	4.2	4			24.6	132.4	72.4	7.1	5.9	5.2					y	y
			Daily D									27.8	130.4	73.4	10.4	11.1	9.1			28.2	131.6	72.8	11.4	10.9	10.3					y	y
			Daily D									26.3	127.7	70	10.2	9.2	9.2			26.8	128.6	70.5	8.6	8.2	7.6					y	y
			Daily D									32.3	136.6	73.6	5.5	10.7	9.9	10.7		31.4	134.6	73.9	10.9	9.6	11.4					y	y
			Daily D									25.5	122.8	68.2	3.9	5.5	3.5			25.9	123.6	68.5	7.1	7.1	7.3					y	y
			Daily D									27.8	136.2	75.6	8	6.6	6.1			28	137.8	75.8	9.2	10.1	9.5					y	y
			Daily D									30.6	134.4	74	6.8	7.5	5.6			31.2	135	74.4	9.6	9.9	9.8					y	y
			Daily D									24.1	124.4	70.2	6.4	6.1	5.9			24.9	124.6	70.7	7.5	7.3	6.2					y	y
			Daily D									31.9	136	76.1	10.6	9.9	10			32.3	137.3	76.9	13.9	12.7	11.9					y	y
			Daily D									34.8	141.1	77.5	13.2	11	12.4			34.4	141.5	78.4	10.7	12.2	11.9					y	y
			Daily D									23.9	129.5	70	5.5	8	8.3	7.6		24.6	130.8	70.7	6.8	7.9	6.6					y	y
			Daily D									29.3	136.7	75.1	9	8	9.1			30.3	137.2	75.7	9.6	8.7	8.5					y	y
			Daily D									30.8	137	74.3	11.5	11.2	9.6			30.9	137.5	75.6	12.1	11.8	10.3					y	y
			Daily D									30.9	134.9	74.3	11.5	12.8	12.6			32.6	136.7	75.1	12.7	12.3	12.9					y	y
			Daily D									24.4	128	71.1	7.3	8	6.8			25.2	129	71.6	9.1	8.9	8.5					y	y
			Daily D									24.3	122.5	68.5	9	8.6	10			25.6	123.9	69.4	9	9.9	10.5					y	y
			Daily D									25.5	126.6	68	8.7	6.8	7.7			23.3	127.7	70.6	8.7	10.4	10.4					y	y
			Daily D									27.3	126	69.8	8.4	7.3	7.5			29	126.9	71.2	7.5	8.5	8					y	y
			Daily D									24.3	125	69	9.1	10.1	9.9			25	125.6	68.6	10.3	11.1	10.4					y	y
			Daily D									33.5	143.9	74.4	14.3	14.8	14.3			34.6	145.7	76.3	16	14.7	14					y	y
			Daily D									25.4	131.9	69.8	9.7	9.1	7.8			27	133.9	71.7	8.5	9	8.1					y	y
			Daily D									27.5	133.4	72.2	8	8.5	8.3			28.8	134.9	74.1	10.4	10.4	8.7					y	y
			Daily D									27.6	128.9	70.5	9.3	8	8			28.3	129.5	71.1	9.9	9.3	8.3					y	y
			Daily D									27.3	124	69.2	10	10.1	8.9			28.6	125.3	69.7	8.7	7.5	6.7					y	y
			Daily D									22.5	128.5	69	10.4	10.6	9.7			23.1	129.7	69.9	9.5	9.8	9.8					y	y
			Daily D									29.9	130.9	72.6	10.7	10.3	11.6			30.9	131.9	73.8	12.6	12.8	12					y	y
			Daily D									30.7	138.5	76.4	9.5	10.5	11.3			32.7	139.4	76.8	10.7	11.9	11.7					y	y
			Daily D									32.5	135	72.5	12.4	12.6	11.8			33.4	135.7	73.9	13	12.6	12.8					y	y
			Daily D									24.6	121.3	65.5	9	8.3	7.3			25.2	122.1	66.5	9.9	7.8	8.3					y	y
			Daily D									23.7	123.6	68.8	9.7	9.9	10.6			24.5	124.9	68.7	10.9	10.4	10.5					y	y
			Daily D									25.3	127.6	69.5	8.3	8.3	8.9			26.5	127.9	69.9	10.7	10.4	10.1					y	y
			Daily D									22.7	126.4	69.8	4.2	4.6	5.6			23.5	128.2	69.2	6.9	6.6	5.2					y	y
			Daily D									22.2	117.6	65.2	9.2	8	7.5			22.9	118.4	65.2	8.7	8.5	7.5					y	y
			Daily D									24.5	125.5	69.5	7.1	7.4	7			25.4	126.6	70.6	8.1	7.3	8.1					y	y
			Daily D									28.1	130.1	71.8	9.4	10.1	9.7			28.5	131.2	72.9	12.3	11.2	9.9					y	y
			Daily D									28.2	129.4	69.1	12.1	11.4	12.9			29	130.7	69.9	13.1	13.3	12.8					y	y
			Daily D									28.6	129.5	71.2	10.2	8.2	10.4			29.5	131.2	72.2	8.1	11.1	9.5					y	y
			Daily D									25.6	129.8	72.8	7.7	9.7	7.4			29.5	131	73.2	8.9	10.4	9.5					y	y
			Seasonal D									28.3	135.4	72.9	8.3	7.8	9.1			28.9	136.8	73.4	8.8	7	6.5					y	y
			Seasonal D									24.6	133.3	70.7	9.3	9.7	10.4			24.8	134.3	70.7	8.7	8.2	9.3					y	y
			Seasonal D									40	137.9	77	12.5	11.7	11.4			41.1	138.4	76.6	10.5	10	8.9					y	y
			Seasonal D									26.2	129.5	69.7	6.9	5.7	5			26.1	130.7	70.2	6.7	6.5	4					y	y
			Seasonal D									25.6	129.4	71.4	8.9	9.7	9.5			25.5	130.7	72.8	7.4	7.8	7.7					y	y
			Seasonal D									25.1	126.9	69.6	7.6	7.9	7.2			25.6	127.1	71	6.9	7.3	6.6					y	y
			Seasonal D									18.1	111.7	62.1	4.9	5.6	5.2			19.9	112.5	61.2								y	n
			Seasonal D									27.6	132.4	69.6	9.6	9.4	9.1			28	133.1	69.9	9.1	7.8	5.9					y	y
			Seasonal D									45.9	127.1	69.5	9.3	9.3	8.7			32	127.6	70.1	8.8	8.2	7.6					y	y
			Seasonal D									24.7	126.7	68.9	10	9.4	9.8			24.8	127.1	69.8	9.1	9.5	6.2	6.1				y	y
			Seasonal D									24.5	130.7	71.1	9.7	9.3	9.6			24.5	130.6	71.2	8.7	7.9	6.4					y	y
			Seasonal D									24	125	69.1	10.4	9.1	11.4			23.9	125.2	70	10.2	10.6	10.4					y	y
			Seasonal D									25.5	124.7	67.9	4.2	8.4	8.3	8.4		25.5	125.4	68.2	8.1	8.7	8.1					y	y
			Seasonal D									27	132.1	72.3	11	10.3	10.1			27.8	132.5	72.2	7.6	6.2	6.4					y	y
			Seasonal D									23.9	125.9	65.2	7.3	6.7	6.2			23.9	127.2	65.6	6.9	6.3	6					y	y
			Seasonal D									25.9	122.4	66.9	8.1	7.1	7.6			26.4	123	67.5	7.1	5.8	5.2					y	y
			Seasonal D									23.7	127.8	68	8.1	5.3	6.9			23.1	128.8	68.7	7.8	6.6	6.6					y	y
			Seasonal D									24.2	123.7	66.1	6	6.7	10	9.8		24.7	125.1	66.4	7.7	8.4	8.3					y	y
			Seasonal D									48.7	136.9	78.4	10	10.2	9.8			49.6	137.5	78.5	10.5	10.4	10.5					y	y
			Seasonal D									26.8	127.7	69.4	6.6	6.3	7.9			26	128.1	69.6	9.5	7.4	7.4					y	y
			Seasonal D									23.8	122.9	67.6	7.9	7.6	8.1			24.2	123.1	67.8	5.5	6	7					y	y	y	n	n	n	n	n
			Seasonal D									27.4	143.9	77.1	9.7	7.5	9.3			28.5	144.3	77.3	12.5	8.8	10.6	8.4				y	y
			Seasonal D									35.4	139.9	77.8	7.6	9.6	7			35.7	140.6	78.1	12.2	6.8	8.1	8.6				y	y
			Seasonal D									29	130.1	71	8.5	8.7	8.5			29	130.5	71.1	9.8	8.3	7.2					y	y
			Seasonal D									27.4	134.8	72.1	11.3	8.8	9.5			28.1	135	72.1	11.1	11.8	10.6					y	y
			Seasonal D									26.7	130.4	71.6	8.3	8.4	8			26.7	131.2	71.8	7.5	8.8	8.2					y	y
			Seasonal D									34.9	137.1	73.6	10.9	9.2	9			35.6	137.1	73.5	11.7	11	10.3					n	y
			Daily D									30.5	130.2	74.4	13.2	13	12.6			29.1	130.3	74.4	13.9	14.4	14.2					y	y
			Daily D									29.4	134.9	74.3	9.2	8.3	8.7			29.2	135.3	74.4	9.3	9.4	8.6					y	y
			Daily D									29.6	131.2	73.5	12.5	11.4	12.1			28.3	131.2	73.5	13.3	13.2	12					y	y
			Daily D									29.3	135.9	72.8	9.9	9.7	9.6			26.9	136.3	73.1	11.7	11.1	9.8					y	y
			Daily D									25.8	132.4	72.5	7.8	6.5	8.1			25.2	132.7	72.6	9.4	7.1	9					y	y
			Daily D									25.4	130.5	69.3	8.6	8.7	6.3			24.7	130.6	69.5	8.1	9.4	8.2					y	y
			Daily D									27.8	129.5	72.7	11.2	9.6	10.7			27.5	129.5	72.7	10.8	11	11					y	y
			Daily D									24	121.8	66.8	5.4	7.8	5.9			23.8	121.8	66.8	6.9	6	6.2					y	y
			Daily D									25.3	132.8	68.5	6.7	4.7	4.6			25.4	133	69.1	5.7	6.4	6.3					y	y
			Daily D									29.5	135.8	72.1	8.9	8.6	7.6			29.1	136.1	72.9	9.3	9.4	8.9					y	y
			Daily D									27.7	131.4	71.2	9.6	9.7	7			27.5	132	71.7	8.6	9.3	10.3					y	y
			Daily D									27.8	126.8	69.5	8	8.6	9.6			28.9	126.9	69.6	10.3	9.9	9.4					y	y
			Daily D									34.8	135.1	73.3	13	11.9	10.3			33.9	135.4	73.5	11.7	10.6	10.8					y	y
			Daily D									30.1	132.2	74.3	5.9	9.6	8.8	8.4		28.8	132.8	75.6	9.8	9	9.9					y	y
			Daily D									36.2	137	75.3	11.4	10.4	9.2			36.4	138	75.7	10.6	11.1	11.1					y	y
			Daily D									29	130.1	70.9	11.9	11.9	9			29.4	131.1	71.4	11	12.4	11.1					y	y
			Daily D									31.3	141.1	76.4	7.3	9	8.5			32.4	141.5	77.2	8.4	10.2	8.9					y	y
			Daily D									26.9	126.8	68.4	4.7	5.7	4.9			26.5	127	68.5	7.6	7.1	7.4					y	y
			Daily D									27.6	128.9	69.9	6.6	6.2	6.3			27.9	130.2	69.9	6.3	6.4	6.4					y	y
			Daily D									25.4	128.8	70.9	6.8	5.6	5.7			24.6	130.4	71.7	7.3	7	7.2					y	y
			Daily D									28.9	127	68.3	8.3	7.6	6.8			28.6	128.1	68.7	7.9	7.2	7.9					y	y
			Daily D									25.7	130.1	71.6	7.5	6.9	6.5			25.1	130.8	71.6	7.1	7.4	7.3					y	y
			Daily D									27.7	125.7	69	11	10	9.5			27.3	126.2	69.4	13.2	12.9	11.2					y	y
			Daily D									26	129.6	72	9.5	7.8	8.7			24.8	130.3	72	9.6	9.2	10.1					y	y
			Daily D									30	128.5	69	8.1	6.3	6.9			29.6	129.5	69.7	8.3	7.2	7.2					y	y
			Daily D									30.6	140.3	74.6	14.2	13.1	12			32.5	141.1	75	14.9	15.8	14.8					y	y
			Daily D									24	125.5	70.7	8.3	8.5	8			24.2	126.2	70.8	9.4	8.8	8.8					y	y
			Daily D									21.9	122.7	68.8	6.8	7.1	7.5			21.8	123.4	69	7.9	7.4	7.2					y	y
			Daily D									28.1	130.5	71.4	5.1	5.2	5.2			27.5	131	72	7.1	8.5	7.6					y	y
			Milk Substisitute									36.5	150.4	81.3	13	11	10.6			39.4	152.2	82.7	10.9	11.1	10.3					y	y
			Mongolian Regular Milk									25.6	132.5	70.9	7.4	7.2	7.1			25.4	133.2	70.9	8.6	8.3	7.3					y	y
			Mongolian +D									30.4	134	72.9	13	12.3	11.6			29.6	134.5	72.9	12.6	11.9	11.1					y	y
			Mongolian +D									34.4	138	75	14.6	13.6	14.4			35.9	138.8	75.5	13.6	12.8	12.6					y	y
			Mongolian +D									27.7	131.3	72.5	7.5	7.3	9.5			28.7	131.5	72.8	9.6	9.5	9.2					y	y
			UHT Milk									32.4	138.6	76.8	13	11.5	12			33.1	139.5	76.9	10.4	12.2	12.1					y	y
			UHT Milk									32.4	135.8	72.3	9.1	10.3	9.3			33.2	136	72.3	13.1	11.7	13					y	y
			Daily D									36	136.3	73.8	5.3	4.7	4.5			37.3	136.4	73.8	6.9	7.4	6					y	y
			UHT Milk									29.7	127.2	71.5	9.8	9.1	8.2			32.4	127.2	72.2	9.2	10.1	9.4					y	y	y	n	n	y	y	y
			Milk Substisitute									31	134.4	72.6	8.3	8.4	9.9			32.6	135.4	73	9.3	6.3	7.6					y	y	n	n	n	y	y	y
			Milk Substisitute									30	139.4	73.6	10.8	11.3	11.3			31.6	139.6	73.8	13.1	12.2	10.6

## Sheet: Baseline
	B a s e l I n e
	ID	Comparison of birth date with data given by school managers and data given by parents		Gender	ever wheezing or whistling chest	last 12mo wheezing or whistling chest	#attacks of wheezing past 12 months	past 12 months sleep disturbed due to wheezing	past 12 mos wheezing limit child’s speech 1-2 words between breaths	ever had asthma	past 12 mos chest wheezy w/ exercise	past 12 months dry cough at night	past week medicines for breathing problems	inhaled bronchodilator	inhaled corticosteroid	- antibiotic (oral or injected)	other medication (specify)	past 3 mos # chest infections or “colds”	ever itchy rash coming and going for at least six months	had itchy rash past 12 months	Has rash at any time affected: folds of the elbows, behind the knees, front of ankles, under buttocks, or around the neck, ears or eyes?	rash cleared completely past 12 mos	have this rash (eczema) right now	past 12 months kept awake itchy rash	cold weather	hot weather	Change in seasons (mark all that apply)	Fall àWinter	Winter à Spring	Winter à Spring	Winter à Spring	Winter à Spring	Winter à Spring	Vaccinations	Certain soaps/detergents	Certain clothes	Foods	List foods	Wool	Pets	past month, used any topical products or medicines rash	name med.	when started	last used	Last week use any moisturizer	Last week use any medication(s) for rash	ever had eczema	education child’s mother	education child’s father
				f	n	n					n	n	n					0	n	n	n																											1	1
				f	n	n	0	0	n	n	n	n	n					0	n	n	n		n	0	y																n				0	0	n	1	1
				f	n	n					n	n	n					0	n	n																												1	1
				f	n	n	0	0	n	n	n	n	n					0	n	n	n																											1	1
				f	n						n	n	n					0	n	n																												1	1
				f	n					n	n	n	n	n	n	n		0	n	n	n	y	n	0																	n				0	0	n	1	1
				f	n	n	0	0	n	n	n	n	n			n		0		y		y	n	0		y									y						y	Zincum oxydum	20th of Jan	last 7 days	0	0	n	0	1
				f	n						n	n	n					0	n	n	n		n	0																								2	2
				f	n	n					n	n	n					0	n	n																												1	0
				f	n	n		0	n	n	n	n	n			n	n		n	n	n	n	n																									1	1
				f	n	n	0	0	n	n	n	n	n					0		y	y	n	n	0	y													pepper			y				0	0	n	3	2
				f	n	n	0	0	n	n	n	n	n					0	n	n	n		n	0																	n				0	0	n	1	1
				f	y	y	1	1	n	n	n	n	n					0	n																						n				0	0	n	1	0
				f	n					n	n	y	n					0	n																												y	0	1
				f						n	n	n	n					0	n																						n				0	0	n	1
				f	n	y	1	1	n	n	n	y	n					1	n	n	n		n	0																	n				1	1	n	1	3
				m		n					n	n	n					0	n																													1	1
				f	n	n				n	n	n	n					0	n																												n	1	1
				f	n	n	0	0	n	n	n	n	n	n	n	n	n	0	n	n	n	n	n	0	y																n				0	1	n	2	2
				f	n					n	n	n	n	n	n	n	n	0	n																												n	1	1
				f	n	n	0	0	n	n	n	n	n					0	n	n	n	n	n	0																							n	1	1
				f	n						n	n																																			n	0	0
				f	n	n	0	0	y	n	n	n	n	n	n	n	n	1	y	y	y	y	n	0											y	y					n				0	0	y	2	1
				f						n	n							0	y		n	y	n	0	y																n				0	0	n	0	0
				f	n	n	0			n	n	n	n					0	n																												n	1	1
				f	n	n					n	n	n																																0	0	n	2	2
				f	n	n	0	0	n	n	n	n	n	n				0	n	n	n		n	0																	n				0	0	n	1	1
				f	n	n	0	0	n	n	n	n	n					0	n	n	n	n	n	0																	n						n	1	1
				f	y	n	0	0	n	n	n	y	y	n	n	n	n	0	n	n	n	n	n	0																	n				0	0	n	2	2
				f	n	n	0	0	n	n	n	y	n					0	n	n	n			0																	n				1	0	n	1	1
				f	n	n	0	0	n	n	n	n	n					0	n	n	n	n	n	0																	n				0	0	n	2	2
				f	n					n	n	n	n					2	n																												n	1	0
				f	y	n	0	0	n	n	y	y	n					0	n																												n	1	1
				f	n	n	0	0	n	n	n	n	n					0	y	y	y	y	n	1	y																n				0	0	n	3	1
				f	n					n	n	y	n					0	n																												n	1	1
				f	n	n																																									n	1	0
				f	n					n			n																																		n	1	0
				f			1	0	n	n	n	n	n					0	n																												n	2	0
				f	n	n	3	0	n	n	n	y	n	n	n	n	n	0	n	n	n	n	n	0	y																n				0	0	n	3	2
				f	n	n				n	n	y	y	y				1		n	n		n	0																							n	2	2
				f	n	n				n	n	n	n					0	n	n																					n						n	2	2
				f	n	n			n	n	n	n	n	n	n	n	n		n	n	n	y	n																								n	0	0
				f	n	n				n	n	n	n					0	n	n																											n	0
				f	n	n				n	n	n	n					0	n	n																					n						n	0	0
				f	n	n				n	n	n	n					0	n																												n	1	1
				f	n	n				n	n	n	n						n	n																											n	0	1
				f	n	n	0			n	n	n	n					0	n																												n	3	1
				f	n	n	0	0	n	n	n	y	n	n	n	n	n	1	n		y	y	n																						0	0	n	1	1
				f	n	n			n	n	n	n	n					0	n																												n	0	0
				f	n	n				n	n	n	n					0	y																												n	0	0
				f
				f	n					n													n	0																y	n				0	0	n	1	1
				f	n	n				n	n	n	n					0	n																												n	2	2
				f	n	n				n	n	y	n	n	n	n	n	0	n																												n	1	2
				f	n	n				n	n	n	n		n	n	n	0	n	n																											n	1	1
				f	n	n	0	0	n	n	n	n	n	n	n	n	n	0	n	n	n	n	n	0																	n				0	0	n	1	1
				f	n	n				n	n	n	n		n	n	n	0	n	n																											n	0	1
				f	n	n				n	n	n	n					0	n																												n	1	1
				f	n					n	n	y	n					1	n																												n	2	2
				f	n	n					n	y	y	n		n		2	n																													2	1
				f						n	n	y	n					0	y	y	n	y	n	0	y																n				0	0	n	1	1
				f	n					n	n	n	n	n	n	n	n	0	n																												n	1	0
				f	n					n	n	y	n					2	n																												n	3	2
				f	n					n	n	n	n					0	n																												n	1	0
				f	n					n	n	n	n					1	y	y	n	y	n	0											y						y				1	0	n	1	1
				f			0		n	n	n	n	n					0			n	n																			n				0	0	n	1	1
				f	n	n				n	n	n	n					0	n	n																											n	2	1
				f	y	n	0	0	n	n	n	n	n					0	y	y	y	n	y	0	y																y				0	0	y	3	3
				f	n					n	n	n	n						n
				f	n				n	n	n	n	n						n																												n	1	1
				f	n	n	0	0	n	n	n	n	n					0	n	n	n	n	n	0																					0	0	n		0
				f	n	n	0	0	n	n	n	n	n		n	n	n	0	n	n																											n	0	1
				f	n					n	n	n	y					0	n																												n	1	1
				f	y	n	1				n	n	n	n				0	n																													2	2
				f	n						n	n	n						n																													1	1
				f	n						n	n	n					0	n	n																												1	1
				f	n	y	1	0	n	n	n	y	n			n	n	1	y	y	n	y	n	0											y		Meat, vegetable, milk prodact				n				1	0	n	1	2
				f	n						n	n	n	n	n	n	n	1	n																													1	1
				f	n						n	n	n					1	n																													1	1
				f							n	y	n					2	y	y	y	n	y	0											y						n				1	0	y	2	1
				f		n					n	y	n					0	n																													1	1
				f	n						n	y	n			n		0	n		n																											2	1
				f	n	n	0	0	n	n	n	n	n			n		0		n	n		n	0																								1	1
				f	n						n		n			n				n																												1	1
				f	n				n	n	n	n	n					1	n					0	y																n				0	0	n	1	1
				f	n						n	n	n					0	n																													2	1
				f	n	n	0	0	n	n	n	n	n			n			n		n	n	n	0	y																							2	3
				f	n						n	n	n					0	n																													0	0
				f	n	n		0	n	n	n	n	n					1	n					0	y																n				0	0	n		1
				f	n	n					y	n	n					0	n																													2	1
				m	n						n	n	n					0	n																													2	2
				f	y	n	1	1	n	n	n	y	n					0	n																													1
				f	n	n					n	n	n			n		0	n																													1	1
				f	n	n					n	n	n					0	n																													1	0
				f	y	y	1	0	n	n	n	n	n					0	n																													1
				f	n	n	0				n		n																																			0	0
				f	n						n	n	n			n		0	n																													1	1
				f	n						n								n																													1	0
				f	n	n	0	0	n	n	n	n	n					0																														0	0
				f	n	n	0	0	n	n	n	n	n	n		n			n																													1	1
				f	n						n	n	n					0																															1
				f	y	y	1	1	n	n	n	y	n	n	n	n	n	0	n																													2	3
				f	n	n	0	0	n	n	n	n	n	n	n	n	n	0	n																													1	1
				f	n	n	0	0	n	n	n	n	n	n	n	n	n	0	n	n	n	n	n	0																	n					0	n
				f	n						n	n	n					0	n																													1	1
				f	n	n			n	n	n	n	n					0	n	n	n	n	n	0																					0	0	n	1	1
				f	n	n	0	0	n	n	n	y	n					1	n	n	n																											1
				f	n	n	0	0	n	n	n	n	n					0	n	n																												2	3
				m	n	n	0	0	n	n	n	n	n					0	n																													1	1
				m	n	n					n	n	n					0	n	n	n	n	n	0	y																n				0			1	1
				m	n	n	0	0	n	n	n	n	n					0			n	n	n	0	y			y	y	y	y	y	y								n				2	0
				m	n	n					n	n	y					0	n	n																					n				1	0	n	1	1
				f	y	n					n	n	n					1	y	y	n	n	n	0																								0	0
				m	n	n					n	n	n					0	n	n																												2	3
				m	n	n	0	0	n	n	n	n	n					0	y	y	y	y	n	0	y													candy, pepper, wool							0	1	y	1	2
				m	n	n					n	n	n			n		0	n	y																												1	0
				m	n	n	0	0	n	n	n	n	n					0	n	n	n	n	n	0																	n				0	0	n	2	2
				m	n	n	0	0	n	n	n	n	n				n	0	n	n	n	n	n	0																	n				0	0	n	2	2
				m	n	n					n	n	n					0	n	n	n	n	n	0																								1	1
				m	n	n	0	0	n	n	n	y	n					0	n	n	n	n	n	0																	n				1	0	n	1	1
				m	n	n					n	n	n					2	n																													1	1
				m	n	n	0	0	n	n	n	y	y			y		1	n	n																												2	1
				m	n	n	0	0	n	n	n	n	n					0	n	n	n	n	n	0	y													carrot, cabbage, turnip		y	n				0	0	n	0	0
				m	n	n	0	0	n	n	y	y	n					0	n																												n	1	1
				f	n	n	0	0	n	n	n	y	n	n	n	n	n	0	n																													0	0
				m	n	n	0	0	n	n	n	n	n					0	n	n	n		n	0	y																n				0	0	n	1	1
				m	n	n	0	0	n	n	n	n	n	n	n	n	n	0	y	n	n	y	n	0											y						n				0	0	n	1
				m	n	n	0	0	n	n	n	y	n	n	n	n	n	0	n	n																												1	1
				m	n	n	0	0	n	n	n	n	n			n	n	0	n	n	n	n	n	0																	n				0	0	n	1	1
				m	n						n	n						0	n																												n	0	0
				m	n					n	n	y	n					0	n																												n	1	1
				m	n	n	0	0	n	n	n	y	n					0	n	n	n	y	n	0																	n				0	0	n
				m	n	n				n	y	n	n					0	n	n																											n	2	2
				m	n					n	n	n	n					1	n																												n	1	1
				m	n						n	y	n					1	n	n																											n	1	1
				m	n	n	0	0	n	n	n	n	n				y	0	n																												n	1	1
				m	n	n	0	0	n	n	n	y	n					0	n	n	n	n	n	0																	n				0	0	n	1	1
				m	n	n	0	0	n	n	n	n	n	n	n	n	n	0	n	n	n	n	n	0																	n						n	1	1
				m	n						n	n	n					0	n																													2	0
				m	n					n	n	n	n					1	n	n																											n	1	1
				m	n	n			n	n	n	n	n						n	n	n																									0	n	2	2
				m	n					n	n	n	n					0	n	n																											n	1	1
				m	n					n	n	n	n					0	n																												n	1	2
				m	n	n	0	0	n	n	n	n	n					0	n																													1	1
				m	n	n	1	0	n	n	n	n	n					0	n																												n	1	1
				m	n	n	0	0	n	n	n	n	n					0	n	n	n	n	n	0																	n				0	0	n	1	1
				m	n	n				n	n	y	n					0	n	n																											n	2	2
				m	n	n	0	0	n	n	n	n	n	n	n	n	n	0	n	n	n	n	n	0																	n				0	0	n	1	0
				m	n	n				n	n	y	n	n	n	n	n	0	y	n	y	n	n	0																	n				1	1	n	1	1
				m
				m	n	n				n	n	y	n	n	n	n	n	0	n																												n	0	1
				m	n	n	0	0	n	n	n	n	n	n	n	n	n	0	n	n	n		n	0																	n				0	0	n	1	1
				m	n	n				n	n	n	n					0	n																												n	1	1
				m	y	y	1	0	n	n	n	y	n					0	n																												n	0	0
				m	n	n	0		n	n	n	n	n					0	n	n			n																								n	1	1
				m	n	n	1	0	n	n	n	n	n	n	n	n	n	0	n	n	n	n	n	0																	n					0	n	1	1
				m	y	y	1	0	y	n	n	y	n					5	y	y	y	y	n	0	y													drugs		y	n				0	0	y	1
				m	n	n				n	n	n	n						n																												n	2	1
				m	n	n	0	0	n	n	n	n	n																																			0	0
				m	n	n				n	n	n	n					0	n	n																											n	1	1
				m	n	n				n	n	n	n					0	n	n																											n	1	1
				m	n	n				n	n	n	n					0	n	n																											n	1	1
				m	n	n	0	0	n	n	n	n	n	n	n	n	n	0	n																												n	1	0
				m	n	n	0	0	n	n	n	y	n					0	n	n	n	n	n	0																	n						n	1	1
				m	n	n				n	n	n	n					0	n	n																											n	2	1
				m	n		0	0	n	n	n	n	n					1			n	n	n	0																	n				0	0	n	1	2
				m	n	n	0	0	n	n	n	n	n					0			n			0														pepper, candy			y				1		y	1	1
				m	n	n				n	n	n	n	n	n	n	n	0	n																												n	1	1
				m	n					n	y	y	y			y		0	y	y	y	y	n	0													y	candy, fruits, oily foods			y				1	0	n	2	1
				m	n	n				n	n	y	y			y		0	n																												n	1	1
				m	n	n				n	n	n	n		n	n	n	0	n																												n	1	1
				m	n	n	0	0	n	n	n	n	n					0	n		n		n	0																	n				0	0	n	1	0
				m	y	n	0	0	n	n	n	n	n					0	n	n	n	n	n	0																	n				0	0	n	1	1
				m	n	n	0	0	n	n	n	y	n					0	n																												n	2	2
				m	n	n	0	0	n	n	n	n	n	n	n	n	n	0	n	n	n	n	n	0
				m	n					n	n	n	n						n
				m	n	n	0	0	n	n	n	y	n	n	n	n	n	0	n	n	n	n	y	0																	n				0	0	n	3	3
				m	y	y	0	0	n	n	n	y	y			n		0	y	n	y		y	0																	n					0	y
				m	y	y	1	1	n	n	n	n	n					1	n	n	n																				n				0	0	n	1
				m	y	y	1	1	y	n	y	y	y					2	y	y	y	y	n	2					y	y	y	y	y								y				0	3	n	2	2
				m	y	y	1	1	y	y	y	y	n	n				1	y	y	y	y	n	1					y	y	y	y	y								y				0	2	n	2	2
				m	n	n	0	0	n	n	n	y	n					0	n	n	n	y	n	0													y	candy			n				0	0	n	1	1
				m	n				n	n		n	n					0																													n	1	1
				m	n					n	n	n	n					0	n																												n	1
				m	n					n	n	y	n					1	n																												n	1	1
				m	n	n	0	0	n	n	n	n	n					2	n	n	n	y	n	0					y	y	y	y	y								n						n	2	2
				m	n						n	n	n					0	n																													1	1
				m							n	n	n							n			n																						0	0	n	1	0
				m	n	n	0	0	n	n	n	n	n			n		0	n	n	n	n	n	0																	n							0	1
				m	n	n					n	y	n					0	n																													2	2
				m	y	y	2	2	n	n	n	y					Chitamon	3	n																													1	1
				m	n	n			n	n	n	n	n			n	n	0	n																													2	2
				m	y	n	0			n	n	y	n					0	n																												n	1	1
				m	n	n	0	0	n	n	n	n	n					0	n	n	n	n	n																									1	1
				m	n						n	y	n					0	n																													1	1
				m	y	y	2	2	y	y	n	n	n					3	y	n	n	n	n	0	y																y				0	0	n	2	1
				m	n						n		n					0	n	n																					n						n	2
				m	n					n	n		n					0	n																													1	1
				m	n						n	n	n					2	n																													2	1
				m	n						n	n	n			n		0	n																													0	0
				m	n						n	n	n					0	n																													2	1
				m	n	n	0	0	n	n	n	n	n			n		0	n	n	n	n	n	0																								2	1
				m	n						n								n																													1	1
				m	y						n	n	n					1	n																													2	2
				m	n						n	n	n			n		1	n																													3	3
				m	y		0	0		y	n	n	n					0	n																													1	1
				m	n	n					n		n					0	n																													0	1
				m	n	n					n	n	y				Vit C , B	0	n																													1	0
				m	n	n					n	n	n					0	n																													0	2
				m	n						n	n	n					0	n	n	n		n	0																								1
				m		n					n	y	n	n	n	n		2	n																													1	1
				m	n	n	0	0	n	n	n	n	n					0	n	n	n	n	n	0																	n				0	0	n	1	1
				m	n	y	3	2	n	n	y	y	n					6	n																													2	2
				m	n	n				n	n	n	n	n	n	n																																1	1
				f	n						n	y	y			n		1	n																													1	1
				m	n						n	n	n			n			n																													1	1
				m	n	n	0	0	n	n	n	n	n					0	n																													2	2
				m	n						n	n	n						n																													1	1
				m					n	n	n	n	n					0	n		n		n																		n						n		1
				m	n						n	n	n					0	n																													0	0
				m	n						n	y	n	n	n	y	Expectorant	2	n																													2
				m	n						n	n	n					0																														0	2
				m	n	n	0	0	n	n	n	n	n	n	n		n	0	n	n	n																											0	0
				m	n	y	1	1	n	n	n	n	n					1	n	n	n		n	0																	n				0	0	n	1	0
				f			0	0	n	n	n	n	n					0	n	n	n																								0	0		1	2
				f	n						n								n																													1	1
				f	n						n	n	n					0	n																													1	1
				f							n																																					1	1
				f	n						n		n					0	n																													1	1
				m	n						n	n	n					1	n																													1	1
				m	n						n	n	n					0	n																													1	1
				f	n	n							n					0	n	n	n		n																								n	0	0
				m	n						n	n	n					0	n																													1	1
				f	n	n	0	0	n	n	n	n	n					0	n	n	n	n	n																									1
				f	n						n		n					0																														0	0
				f		n					n	n	n					0	n																													0	0
				f	n		0	0	n	n	n	n	n										n	0																	n				0	0	n	0	0
				f	n						n	n	n					1	n																													1	1
				m							n	n	n					0																														1	1
				m		n					n	y	y					0	y	y	n	y	n	0																	y				0	0	n		2
				m	n						n	n	n						n	n	n			0																	n				0	0	n	1	1
				f	y	y	1	1	n	y	n	n	n					0	n		n	n	n																		n				0		y	2	1
				m	n	n					n	n							n																													1	1
				f	n						n								n																													2	2
				m	n	n	0	0	n	n	n	n	n	n		n		0	n	n																												1	1
				f	n	n	0	0	n	n	n	n	n					0	n																													0	0
				f	n	n	0	0	n	n	n	y	y	y		y		1	n	n	n	n	n	0	y																n				1	0	n	2	1
				m	n						n	n	n						n																													1	2
				m	n						n	y	n					0	n																													0	0
				m	n	n					n	y	y					1	n	n																												3	3
				f							n	n	n					0	n																													1	1
				m			0	0		n	n	n	n			n		0	y	y	y	n	n	1	y																y				0	2	n	0
				f	n	n					n	n	n						n																													0	0
				f	n						n	n	n					0	n																													0	0
				f	n	y	1	2	n	n	n	y	n																																			1	1
				m	n	n	0	0			n	n	n						n																												n	2	2
				m	y	y	2	1	n	y	n	n	y					3	n																													1	1
				f	n														n																													1
				f	n	n	0	0	n	n	n	y	n					0	n	n	n	y	n	0																							n	1	2
				m		n													n																													1	1
				m	n	n	0	0	n	n	n	n	n					0	n																													1	1
				f	n	n	0	0	n	n	n	n	n	n	n	n	n	0	n	n	n	n	n	0																					0	0	n	1	1
				f	n	n	0	0	n	n	n	y	n					1	n	n																												2	1
				m			0	0	n	n	n	n	n					1	n	n	n																				n							1	1
				m	n	n					n	n	n				n	0	n																													1
				m	n						n	n	n			n		0	n	n	n	y	y	0																					2	0	n	2	1
				m	y		0	1	n	n	y	y	n					1	y	y	n	y	n																		n				0	0	n	0	1
				f	n						n	n	n	n				0	n																													1	1
				f	n						n	y	y			y		2	y	y	y	y	n	0											y	y					y	Chlorfenamin	From Sep, 2008	in Feb	0	0	n	2	1
				f	n	n	0	0	n	n	n	n	n	n	n	n	n	0	n		n		n	0																						0	n	1	1
				f	n						n	n	n			n		1	n																													2	1
				m	n	n	0	0	n	n	n	n	n					0	n	n	n	y	n	0	y																							1	1
				m	n	n	0	0	n	n	n	n	n	n	n	n	n	1	n	n	n	y	n																									2	1
				f	n	n	0	0	n	n	n	n	n					0	n																													2	2
				f	n	n			n	n	n	n	n			n			n		n	n	n																		n							0	0
				m	y	n	1	0	n	n	y	n	n					1	n																													1	1
				m	n						n	n	n					0	n																													2	2
				m	n						n	y	n					0	n																													1	1
				f	n						n	n	n					0	n																													2	2
				m	n	y	0	0	n	n	n	n	n			n		0	n	n	n	y	n	0																					0	0	n	1	1
				f	n						n	y	n					0	y	y	n	y																										1	1
				m
				f	n	n	0	0	n	n	n	n	n	n	n	n	n	0	n																													2	1
				f	n						n	n	n					0	n																													0	2
				m	n	n	0	0	n	n	n	n	n					0	n	n	n	y	n	0																							n	0	0
				f			0				n	n	n					0																														1	1
				m	n	n	0	0	n	n	n	n	n			n		0	n	n	n	n	n																									1	1
				f	n						n	n	n					0	n																													2	1
				m	n	n	0				n	n	n			n		0	n																													1	1
				m	n	n	0	0	n	n	n	n	y					1	n																													2	1
				f	y	n					n	n	n					2	y		n	y	n	1	y																				1	0	n	1	1
				f
				f	y	n	0	0	n	n	y	n	n			n		0	n																													1	1
				f	n	n	0	0	n	n	n	y	n	n		n		0	n																													1	0
				f	n	n	0	0	n	n	n	n	n			n	n	0	n																													1	1
				f	n						n	n	n						n																													0	1
				m	y	y	3	2	n	n	n	y	n	n	n	n	n	3	n																													2	2
				m	n						n	n	n					0		n																												1	1
				m	n						n	n	n					0	n																													1	1
				f	n	n					y		n					0	y	y	y	n	y	0		y								y							y				1	3	y	1	1
				m	n						n	n	n					0	n	n	n																											2	2
				f	n	n					n	n	n					0	n	n	n	n	n	0																	n				0	0		1	2
				m	n	n	0	0	n	n	n	n	n			n		0	n	n	n	n	n	0																					0	0	n	1	0
				m	n						n	n	n					1	n																													1	1
				m	n	n					n	n	n	n				0	n																													1	2
				f	n						n	n	n					2	n																													1	1
				m
				m	n	n	0	0	n	n	n	n	n					0	n	n	n	n	n	0																	n				0	0	n	1	1
				m	n	y	1	0	n	n	y	n	n	y	y			0	n	n																												1	1
				m	n		0	0	n	n	n	n	n	n				0	n	n	n		n	0																								0	0
				m	n						n	n	n					0	n																													1	1
				f	n						n	n	n					0	n	n																												1	1
				m	n						n	n	n	n			n	2	n																													2	1
				f	y	y	1	0	y	n	y	n	y	y	y	y		1	y	y	y	n	y	1	y																n				0	0	n	2	2
				m	n	n					n	n	n					0	y	y	n	n	y	0												y					y	Enzit cream			0	0	Y	1	2
				f	n	n	0	0	n	n	n	n	n					1	n	n	n	y	n	0	y																n							1	1
				f	n	n					n	y	y			y		1	n																													1	1
				f	n	n	0				n	n	n					0	n																													2	1
				f	n	n	0				n	n	n			n		1																														0	0
				f		n	0	1			n	y	n			n		0	n		n		n	0																								1	1
				m	n	n	0	0		n	n	n	n					0	y	y	n	y	n	0	y																n							1	0
				m	n						n	n	n					0	n																													1	1
				f	n	n	0	0	n	n	n	n	n	n		n		0			n	n	n	0																								0	1
				m	n	n	0	0	n	n	n	n	n	n	y	y		0	n	n	n	y	n	0																	n				3	0	n	2	0
				f	n	n					n	n	n					0	n																													1	1
				f	n						n	n	n					0	n																													1	1
				m	n	n	0	0	n	n	n	n	n			n		0	n	n																												2	1
				f	y	n	1	1	n	n	n	n	y			y		0	n		n		n	0																	n				0	0	n	1	1
				m	n	n	0	0	n	n	n	y	n	n				0	n	n	n	n	n	0	y													potato, carrot, onion		y	n				0	0	n
				f	n	n	0	0	n	y	n	y	n					2	y	y	y	y	n	1	y																n				0	0	n	0	0
				f	n						n	n	n					0	y	y	y	y	n	0																	n				0	0	n	1	1
				f	n						n	n	n	n	n	n	n	0	n																													1	1
				f	n	n	0	0	n	n	n	n	n			n		0	n	n	n	y	n	0																					0	0	n	1	1
				f	n	n	0	0	n	n	n	n	n					0	n	n	n	n	n	0																								1	2
				m	n	n					n	n	n					1	n																													1	1
				m	n						y	y	n					2	n																													2	1
				f	n	n	0	0	n	n	n	n	n					0	n	n	n	n	n	0																	n				0	0	n	1	2
				f	n						n	y	n	n				6	n																													2	2
				m	n	n	0	0	n	n	n	y	n					0	n	n	y	y	y	0												y					n				0	0	n	2	2
				m	n	n	0	0	n	n	n	n	n					0	n	n																												2	3
				m	y	y	1	1	y	n	y	y	n			n		1	y	y	y	n	y	0	y																y	Polutianar		still using it	0	0	y	1	0
				f	n	n	0	1	n	n	n	n	n	n	n	n	n	0	y	y	y	n	n	0											y	y					y	cream for allergy	from Feb	20th of March	0	0	n	2	2
				m	y	y	1	2	y	n	n	n	y			y		6		y																											n	2	1
				f	n	n	0	0	n	n	n	n	n					0	n	n	n	n	n	0																								1	1
				m	n	n	0	0	n	n	n	n	n					0	n																													0	1
				f	n						n	y	n					0	y																													3	3
				f	n	n	0	0	n	n	n	n	n					0	n																													1	1
				m	n						n	n	n					2	n																													1	1
				f	n	n	0	0	n	n	n	y	n			n	n	0	n	n	n		n	0											y						n				0	0	n	0	0
				m	n						n	n	n					0	n																													2	1
				m	y	y	0	0	y	n	n	n	n					0		n	n	n	n																									1	1
				f	y	n				n	n	y	n					2	y	y	y	y	n	0	y				y	y	y	y	y		y						y				1	0	n	1	1
				f	n	n	0	0	n	n	n	n	n	n	n	n		0	n	n	n	n	n	0																	n				0		n	1	1
				f	n						n	n	n					0	n	n	n		n	0																	n				0	0	n	1	1
				f	n						n	n	n			n		0	n																													1	1
				m	n	n	0	0	n	n	n	y	y			y		0	n	n	n	n	n	0																	n				0	0	n	1	1
				f	n	n	0	0	n	n	n	n	n			n		0	n	n	n	n	n	0																					0	0		1	1
				m	n	n	0	0	n	n	n	n	n			n		0	n																													1	1
				f	n	n	0	0	n	n	n	n	n					0	n	n																												1	1
				f	n	n	0	0	n	n	n	n	n			n		0	n	n	n	n	n	0																	n				1	0	n	1	1
				f	n						y	y	y	n	n	n		1	y	y	n	n	n	0																	y				0	0	n	2	1
				m	n	n	1	0	n	y	y	n	n					0	y	y	y	n	n	0		y															n				0	0	y	1	1
				f	n	n	0	0	n	n	n	n	n					1	n	n	n	n	n	0																					0		n	1	1
				f	n						n	y	n				n	1																														0	0
				f	n	n	0	0	n	n	n	y	n					2	n	n	n	n	n	0																	n				0	0	n	1	1
				f	n	n	0	0	y	n	n	n	n	y	y	y		0	n	n	y	y	n	0																								1	1
				m	n	n	0	0	n	n	n	y	y			y		0	n																													1	2
				f	n	n	0	0	n	n	n	n	n					0	n																													0	0
				f	n	n					n	n	n					0	n																													1	1
				f	n	n	0	0	n	n	n	n	n					0	n																													2	2
				m		n					n							0	n																													0	0
				m	n	n	1		n	n	n	y	n	n				4	n																													1	1
				m	n	n					n	n	n					0	n	n																												1	1
				m	n	n	0	0	n	n	n	y	n	n	n	n	n	0	n	n	n																											1	1
				m	n	y	0	1	n	n	n	y	n			n		0	n	n	n		n	0	y																							0	0
				m	n	n	0	0	n	n	n	n	n	n	n	n	n	1	n																													0	0
				m	n	n	0	0	n	n	n	n	n					1	n	n																												1	1
				m	y						n	y				n		0	n	n	n	n		0	y																							1	2
				f	n	n					n	n	n					0	n																													1	2
				m	n						n	n	n					1	y	y	n	y	n	0	y																y	Streptocide	in Nov	25th of Nov	0	0	n	1	1
				m	n	n	0	0	n	n	n	n	n					0	y	y	y	n	n	0	y																n				0	0	n	1	2
				m	n						n	n	y					1	n																													2	3
				m	n	n	0	0	n	n	y	n	n					1	n																													0	1
				f	n	n	0	0	n	n	n	n	n					0	y																													1	1
				f	n	n	0	0	n	n	n	n							n																						n							0	0
				f	n	n					n	y	n					1	y	y	y	y	n	0											y						y	Sulfur cream	In Feb	Last 3 days	0	0	n	0	2
				f	n	n	0	0	n	n	n	n	n					0	n	n																												0	0
				f	n	n	0	0	n	n	n	n	n					0	n																													1
				f	n	n					n	n	n					0																														1	1
				m	n	y	1	0	n	n	n	y	y			y		2	n	n	n	n	n	0																								2	1
				m	n	n				n	n	n	n					0			n																										n
				m	n	n	0	0	n	n	n	n	n	n	n	n	n	0		n																											n	1	0
				f	n	n	0	0	n	n	n	n	n					0	n	n	n		n	0																								2	2
				m	n					n	n	n	n					0	n	n																												1	1
				m	n					n	n	n	n					0	n																													3	0
				m	n	n	0			n	n	n	n					0	n																												n	0	0
				m	n	n	0	0	n	n	n	n	n	n	n	n	n	0	n	n	n	n	n	0																	n				0	0	n	1	1
				m	n	n	0			n	n	n	y	n		y	n	1	n																												n		1
				m	n	n	0		n	n	n	n	n					0	n	n	n	n	n	0																	n				0	0		0	1
				m	n	n	0	0	n	n	n	y	n	n				0	n	n	n	n	y	0																	n				0	0	n	1	1
				m	n	n					n	n	n						n																												y
				m	n		0	0	n	n	n	n	n					0	n	n	n	n	n	0																	n				0	0	n	1	1
				m								y						1																														1	0
				m	n					n	n	n	n					0	n																												n	1
				m	n					n	n	y	n	n				2	y	y	y	n	y	2					y	y	y	y	y					had allergy after the milk intervention			y				1	2	n	2	2
				m	n						n	n	n					3	n				n																						2			1	1
				m	n	n	0	0		n	n	n	n					0	n	n																									0			1	1
				m	n	n				n	n	n	n	n				0	n	y	y	y	n	0					y	y	y	y	y								n				1	1	n	0	0
				m	n					y	n	n	n					2	y	y	y	n	y	0					y	y	y	y	y								n				0	0	n	0	0
				m	n					n																																					n
				m	n	n	0	0			n	n	n					0	n	n																												1	0
				m	n	n	0	0	n	n	n	n	n					0	n	n	n		n	0																								3
				m	n	n	0	0	n	n	n		n					0	n																													3
				m	n						n	n	n					0	y	y	y	y	n	0																	y				0	1	n	1	1
				m	n		0	0	n	n	n	n	n		n	n		0	n	n	n		n																								n	0
				m	n	n	0	0	n	n	n	n	n	n	n	n		0	n	n	n	y	n	0																	n				0	0	n	1	1
				m	n	n	0	0	n	n	n	n	n					0	y	n	n		n	0																	n				0	0	n	1	1
				m	n	n	0	0	n	n	n	n	n					0	n	n	n																											2	2
				m	n	n					n	n	n					0	n																													1	1
				m	n		0	0	n	n	n	n	n					0		n	n																											0	0
				m	n	n					n	y	n					2	n																													2	0
				m	y	n					n	n	n			n		0	n																													0	0
				m	n	n					n	n	n					1	n																													2	2
				m	n		0				n	n	n					0	n																													2	1
				m	n	n	0	0	n	n	n	n	n	n	n	n		0	n																												n	2	2
				m	n	n				n	n	n				n		0	n	n																												1	1
				m	n						n	n	n					1	n	n			n	0																								1	1
				m	n	n	0	1	n	n	n	y	y			y		2																													n	1	1
				f	n	n	0	0	n	n	n	n	n					0	n																													1	1
				f	n					n	n	n	n					0	n																													1	1
				f	n		1	0	n	n	n	n	n					0	n		n																				n				0		n	1	1
				f	n					n	n	y	n	n	n	n	n	3	n	n																											n	1	1
				f						n	n	y	n					3	n																												n	2	2
				f	n					n	n	n	n					0	n																												n	0	0
				f	n					n	n	n	n					0	n																										1			0	0
				f	n		0	0												n																												1	1
				f	y	y	1	0	n	n	y	y	n					0	n	n	n	n	n	0																	n						n	1	1
				f	n	n				n	n	n	n					0	n
				f	n					n	n	y	n					0	y		y	n	y	0														had some allergy in the night time			y				0	0	n	1	0
				f						n	n	y	n					3																													y
				f	n	n	0	0	n	n	n	y	n					0	n																												n	2	2
				f	y	y	0	0	n	n	y	n	n	n	n	n	n	0	n	n																											n	1	1
				f	n	n	0			n	n	n	n					0	n																												n	1	1
				f	n						n	y	n					1	n	n																												1	1
				f	n	n	0	0	n	n	n	n	n					0	n	n																												0	0
				f	n	n					n	n	n					2	n																													1
				f	n	n					n	y	n					0	n																													1	1
				f	n	n	0	0			n	n	n			n		2	n	n	n	n	n	0																	n							1	1
				f	n		0				n	n	n					0	n		n																											1	1
				f	n	n	0	0			n	n				n		0	n	n																												1	1
				f	n						n	n	n					0	n																													1	1
				f	n	n	0	0	n	n	n	n	n					0	n	n																												1	1
				f	n	n	1	0	n	n	n	n	y			n		0	y	y	n	n	n	1	y																y				0	0	n	1	1
				f	n	n	0	0	n	n	n	n	n			n			n	n	n	n	n	0																	n				0	0	n	1	1
				f	n	n	0	0	n	n	n	n	n					1	n	n	n	n	n	0																	n						n	2	2
				f	n	n	0	0	n	n	n	y	n					0	n	n	n	n		0																	n							2	2
				f	n						n	n	n					0	n																													1	1
				f	n	n			n	n	n	n	n					0	n	n																												1	1
				m	n	n	2			n	n	y	n	n	n	n	n	2	n	n	n	n	n	0	y														y								n	0	1
				m	n	n	0	0	n	n	n	n	n						n	n																												1	1
				m	n	n	2	2	n	n	n	n	n					0	n	n	n	n	n	0																	n							1	1
				f	n	n		0	n	n	n	n	n					0	y	y	y	n	y	0					y	y	y	y	y												0	0	y	1	1
				m	n					n	n	n	n	n	n				n																												n	0	1
				m	n					n	n	y	n					0	n																												n	2	2
				m	n					n	n	n	n					0	n																												n	1	1
				m	n	n	0	0	n	n	n	n	n					0	n	n	n	n	n	0																							n	0	1
				f	n	n	0	0	n	n	n	n	n	n	n			0	n																												n	0	0
				m	n					n	n	n	n					0	n																												n	1	1
				f	n	n				n	n	n	n	n				0																													n	0	1
				f	n	n	0	0	n	n	n	n	n	n				0	n	n	n	n	n	0																	n				1	0	n	0	0
				m	n	n	0	0	n	n	n	n	n					0	n	n																											n	1	1
				f	n	n	0	0	n	n	n	n	n	n	n	n	n	1	n	n	n		n	0																	n				0	0	n	1	1
				m	n					n	n	n	n	n	n	n	n	0	n																												n	0	0
				m	n	n				n	n	n	n					0	n																												n	1	1
				f	n					n	n		n					0	n		n		n	0																	n						n	2	1
				f	n	n	0	0	n	n	n	n	n					0	n	n																											n	1	1
				f	n	n	2	0		n	n	n	y					5	n	n	n	n	n	2																	n						n	2	2
				m	n					n	n	n	n	n		n			n																												n	0	0
				m	n	n				n	n	y	n						y	y		n	n	0											y						y				0	0	n	1	2
				m	n	n					n	y	n					0	n																												n	0	0
				f	n	n				n	n	n	n	n	n	n	n	0	n	n																											n	1	1
				f	n	n	0	0	n	n	n	n	n					0	n	n	n	n	n	0																					2	0	n	1	1
				m	n	n	1	1	y		y	n	n					2	y	y	y	y	n	2					y	y	y	y	y								n				0	0	y	1	3
				m	n					n	n	n	n	n	n	n	n	0	n																												n	1	1
				m	n					n	n	y	n					1	n																												n	2	1
				m	n	n	0	0	n	n	n	n	n	n				0	n	n	n	n	n	0																	n				1	0	n	1	1
				m	n					n	n	n	n					0	n																												n	1	0
				m	n					n	n	y	n					1	n																												n	0	1
				m	n	n				n	n	y	n					0	n																												n	2	3
				f	n					n	n	y	n					2	n																												n	1	1
				m	n					n	n	n	n					0	y	n			n																								y	1	1
				f	n	n	0	0	n	n	n	n	n	n				0	n																												n	0	1
				f	n	n	0	0	n	n	n	n	n					0	n	n																											n	0	0
				f	n					n	n	n	n					0	n	n																											n	1	1
				f	n				n	n	n	n	n					0	n	n	n	n	n	0																								0	0
				m
				m	n	y	1	0	n	n	n	n	n			n		1	n	n	n	n	n	0	y																n				0	0	n	1	1
				f							n	n	n					0	y	y	y	y	n	2	y																y				0	0	n	1	2
				f	n						n	n						0	n																													1
				m	n						n	y	n					2	y	y	y	y	n	0		y		y										pepper			y				0	0	y	2	1
				m	n								n	n				2	n																												n	2	2
				f	n						n	n	n						n
				m	n	n	0	0	n	n	n	n	n	n	n	n	n	0	n	n	n	n	n	0																	n				0	0	n	1	1
				m	n						n	y	n					0	n																													1	2
				f	n	n	0	0		n	n	n	n	n				0	n	n	n	n	n	0																	n				0	0	n	2	1
				m	n		0	0	n	n	n	y	n	n	n		n	0	n	y	n	y	n	0		y															n				0	0	n	1	1
				m	n						n	n	n					0	n																													2	1
				m	n	n	0	0	n	n	n	n	n	n				0	n	n	n	n	n	0																	n				0	0	n	2	2
				m	n						n	n	n					0	n	n	n		n																		n				0	0	n	2	1
				f	n	n	0	0	n		n	n	n					0	n	n	n	n	n																		n					0	n	2	2
				f	n						n	y	n					0	n																													2	2
				f	n	n	0	0	n	n	n	n	n	n				0	n	n	n	n	n	0																	n				0	0	n	2	2
				f	n						n	n	n			n		0	y	y	y	n	y	1		y												pepper											1
				f	n	n			n	n	n	n	n			n			n	n	n	n	n	0																	n				0	0	n	2	3
				m	n	n					n	n	n	n		n	n	0	n	n																												2	2
				f	n						n	n	n					0																														2	1
				f	n						n	n	n					0	n																													1
				f	n						n	n	n					0	n																													0	0
				f	n						n	n	n					0	n																													2	1
				f			0	0	n	n	n	n	n	n				0	n	n	n																											1	1
				m	n	n	0				y	y	n					0	n																													2	1
				m	n						y	n	n					3	y	y	y	n	n	0											y						n				0	0	n	1	1
				f	n	n	0	0	n	n	n	n	n	y		n		0	n																													2	2
				m	n						n	n	n					0	n																													2	1
				m	n						n	n	n					0	n	n																												1	1
				f
				m	n					n	n	n	n					0	n																													2	1
				m	n					n	n	n	n					0	n	n																											n	0	0
				m	n	n				n	n	n	n						n																												n	0	0
				f	n	n	2		n	n	n	n																																				0	0
				f	n	n	0	0	n	n	n	n																																				1	1
				f
				f	n						n	n	n			n		0	n																						n							1	1
				m	n	n	0	0	n	n	n	y	n				n		n																													1	1
				f	n	n	0	0	n	n	n	n	n			y		1	y	y	y	y	y	1											y						y				1	2	y	2	1
				m	n	n			n	n	n	n	n	n		n	n		n	n	n	n	n	0
				m	n	n	0	0	n	n	n	n	n					0	y	y	y	y	n	0	y																n				1	0	n	2	1
				m	n	n	0				n	n	n					2	n																													1	1
				m	n	n	0	0	n	n	n	n	n	n	n	n	n	0																													n	2	2
				f	n	n		1			n	y	n					1	n																													1	0
				m	n						n		y					0	n	n																												1	1
				m	n					n	n	n	n						n																												n	2	2
				m	n	n	0	0	n	n	n	n	n					0	n	n	n	n	n	0																	n				0	0	n	1	1
				m	n	n	0	0	n	n	n	n	n			n		0	n	n																												1	1
				f							n	y	n					1	n																													1	1
				m	n	n					n	n	n					0	n																													1
				m	n	n	0	0	n	n	n	y	n					0	n	n	n	n	n	0	y																							1	1
				m	n						n	y	n					1	n																													0	0
				f	n	n	0	0	n	n	n	n	n					1	n	n	n	n	n	0																	n				0	0	n
				f	n						n	n	n					0	n																													1	1
				f	n	n	0	0	n	n	n	n	n	n	n	n	n	0	n		n																											1	1
				f	n	n	0	0	n	n	n	n	n					0	n	n	n	n	n	0																								3	3
				f	n						n	y	y			y		1	n																													1
				f	n	n	0	0	n	n	n	n	n			n		1	n	n	n	y	n	0																	n				0	0	n	1	1
				f	n					n	n	y	y	y		y		1	y	y	n	y	n	1	y																y	Cream	from Dec	in Feb	0	0	y	1
				m	n		0	0	n	n	n	n	n					0	y																						y				1	4	n	0	0
				m	n						n	n	n			n		0	n																													1	1
				m	n	n	0	0	n	n	n	n	n	n	n	n	n	0	n																													0	0
				m	n	n	0	0	n	n	n	n	n	n	n	n	n	0	y	y	y	y	y	0	y																n				0	0	n	2
				m	n	n	0	0	n	n	n	n	n			n		0	n	n																												2	2
				f	n	n	0	0	n	n	n	n	n			n		0	n	n																												0	0
				m	n	n	0	0	n	n	n	n	n					0	n	n	n	n	n	0																								2	1
				m	n	n					n	y	n	n	n	n	n	0	y	y	y	n	y	0	y																y				0	2	n	0	0
				f	n	n					n	y	n					0	n																													1	1
				m	n	n					n	y	n					0	n																													1	0
				f	n	n	0	0	n	n	n	n	n	n		n	n	1	n	n	n	n	n	0																	n				0	0	n
				m		n					n	n	n			n		0	n																													1	1
				m	n	n	0	0	n	n	n	n	n	n	n	n	n	2	n																													1	1
				f	n	n					n	n	n					0	n																													1	1
				m	n	n	1	0	n	n	n	y	n			n		0	n	n	n	n	n	0	y																n							1	0
				m		n	0		n	n	n	n	n					1	n																													1	1
				f	n	n	0	0	n	n	n	n	n			n		0	n																													1	1
				f	y	y	1	0	n	n	n	n	n			n		0	n	n																												0	0
				f	y	y					y	y	y			y		2	n	n																												1	1
				m	n	n	0	0	n	n	n	y	n	n		n	n	0	n																													0	0
				f	n						n	y	n					0	n	n	n	y	n	0																								3	1
				m	n	n	0	0	n	n	n	n	n			n		0	n	n	n	n	n	0																								2	1
				f	n		1	0	n	n	n	n	n			n		1	n	n	n	y	n	0	y																							2	2
				f	n	n					n	n	n			n		0	n	n																												1	1
				m	n	n					n	n	n			n		1	n																													1	1
				f	n	n	0	0	n	n	n	n	n					2	n																													1	2
				f	n	n	0	0	n	n	n	n	n			n	n	0	n	n	n	n	n	0																	n				0	0	n	1	1
				f	n	n	1	1	n	n	n	n	n			n		1	n																						n				0	0	n	1	1
				m	n	n	0	0	n	n	n	n	n					0	n																													0	0
				m	n	n	0	0	n	n	n	n	n			n		0	n	n	n	n																										1	1
				m	n	n	0	0	n	n	n	n	n					1	n	n	n	n	n	0																								1	0
				f						n	n	n	n	n	n	n	n	0	n																												n	1	1
				f		n	0	0	n	n	n	n	y			y		1	n																													2	1
				f	n	n	0	0	n	n	n	n	n					0	n																													1	1
				f	n	n	0	0	n	n	n	n	n	n	n	n	n	0	n	n																												1	1
				m	n	n	0	0	n	n	n	n	n					0	n																												n	1	1
				m	n	n	0	0	n	n	n	y	n					0	n																													0
				m	n	n					n	n	n					0	y	y	y	y	n	0	y				y	y	y	y	y				y				n				0	0	y	1	1
				m	y	n	0	0	n	n	n	n	y					1	n	n																												1	3
				f	n	n		0	n	n	n	n	n					0	n	n	n		n	0	y																				0	0	n	3	2
				m	n	n	0	0	n	n	n	n	n					0	n	n	n	n	n	0																	n				0	0	n	2	2
				f	n					n	n	n	n					0	n	n	n	n	n	0																	n				0	0	n	1	0
				m	n					n	n	n				y		1	n																												n	1	3
				f	n	n	0	0	n	n	n	n	n	n	n	n	n	0	n	n	n	n	n	0																	n				1	0	n	2	2
				m	n	n				n	n	n	n					0	n																												n	1	1
				m	n					n	n	n	n					0	n																												n	2	1
				m	y	n					n	y	n					1																														0	0
				m	n					n	n	n	n					0																													n	1	0
				m			0	0	n	n	n	n	n	n	n	n	n	0			n		n	0	y																n				0	0	n	1	1
				f	n	n	0	0	n	n	n	n	n					0	n																												y	0	0
				m	n					n	n	n	n					0	n																												n	1	1
				m	n	n	0	0	n	n	n	n	n					0	n	n	n	n	n	0											y						n				0	0	n	2	1
				m	n	n	0		n	n	n	n	n					0	n	n	n	n	n	0																	n				1	0	n	1	1
				m	n	n	0	0		n	n	n	n	n				0	n																												n	1	1
				m	n	n					n	n	n					0	n	n																												1	0
				m	n	n	0	0	n	n	n	n	n					0	n	n	n	n	n	0																	n				0	0	n	1	1
				m	n	n	0	0	n	n			n					0	n	n	n	n	n	0																	n				0	0	n	1	1
				m	n	n	0	0	n	n	n	n	n	n	n	n	n	0	n	y	n																										n	1	0
				f	n	n				n	n	n	n					0	n				n																						1		n	2	2
				f	n	n	0	0	n	n	n	n	n	n	n	n	n	0	n		n																										n	1	2
				f	n	n				n	n	n	n					0	n																												n	1	1
				f	n	n	0	0	n	n	n	n	n	n	n	n		0	y	y	y	n	y	0	y																						n	0	0
				f	y	n	0	0	n	n	n	n	n					0	n	n																											n	2	1
				m	n					n	n	y	n						n	n	n	n	n																								n	0	0
				f	n	n	0	0	n	n	n	y	n	n	n	n	n	0	y	n	n	y	n	0										y													n	1	1
				m	n					n	n	n	n	n	n	n	n	0																														1	2
				m	n					n	n	n	n					0	n																												n	2	2
				f	n					n	n	n	n					0	n																												n	1	1
				m	n	n	0	0	n	n	n	n	n						n	n	n	n	n	0																	n				1	0	n	2	1
				f	n					n	n	n	n					0	n	n	n	n	n	0																	n				0	0	n	1
				f	n	n					n	n	n					0	n																													2	1
				f	n	n	1	0	n	n	n	n	n					1	n	n	n		n	0																	n				0	0	n	2	1
				f	y	n				n	y	y	n			y		0																													n	1	2
				f	n					n	n	n	n	n	n	n	n	1	n	n																											n	1	1
				f	n	n	0			n	n	y	n					0	n																												n	0	0
				m	n	n					n	n	n			n		0	n	n																												1	1
				m	n	n	0	0	n	n	n	y	y	n	n	n	y	5	n	n	y	y	n	0											y		y	candy, washing powder			n				0	0	n	1	2
				m
				m	n	n	0	0		n	n	n	n	n	n	n	n	0	n																						n				0	0	n	0	1
				m	y	y	1	2	n	n	y	y	n					1	n																												n	1	0
				f	n	n	0	0	n	n	n		n					0	n	n	n	n	n	0																	n				0	0	n	0	0
				f	n					n	n	n	n					0	n																												n	1	1
				f	n	n	1	1	n	n	n	n	y					3	n	n																											n	0	0
				f	n						n	n	n					0	n	n																												0
				f	y	n					n	n	n					0	n	n				0																	n					0	n	1	0
				f	n						n	n	n			n		0	n	n																												1	1
				f
				f	n						n	n	n																																			1	1
				m	y						n	y	n					0	n	n																												1	0
				f	n					n	n	n	n					1	n																												n	1	1
				f	n						n		n					0	n																													1	1
				f	n	n				n	n	y	n			y		0	n	n	n		n	0																	n							1	1
				m
				m
				m	y	y	1	0	n	n	n	y	n	n	n	n	n	1	n	n	y	n	n	1		y									y										0	0	y	1	1
				f
				m	n						n	n	n				n	0	n																													1	1
				m	n	n	0	0	n	n	n	n	n	n					n	n	n	n	n	0																							n	2	1
				m	n	n				n	n	y	y	n	n	y	n	1	y	y	y	y	n	0											y						n				0	0	n	1	1
				f	n	n	1	0	n	n	n	y	n	n	n			1	n																												n	1	1
				f	n						n	n	y				Paracetamol	0	n																													1	1
				m	n				n	n	n	n	n					0	n																												n	1	0
				f
				m	n	n					n	n								n																									0	0	n	1	1
				m	n						n	y	n					0	n																													1
				m	n	n	0	0	n	n	n	n	n					0	n																													0	0
				f	n					n	y	n	n					1	n	n	n	n	n	1	y																n				0	1	n	1	0
				m	n	n	0	0	n	n	n	y	n			n		1	n	n	n		n	0																					0	0	n	2	1
				m	n						n	n	n					1	n	n																												2	1
				m	n	n	0	0	n	n	n	y	n					0	n	n	n	n	n	0	y																y				0	0	n	1	1
				m	n	n	0	0	n	n	n	n	n					0	n	n																											n
				m	n	n					n	n	n					0	n	n																												1	1
				m	n	n					n	n	n					0	n																													1	1
				m	n	n	0				n	n	n					0	n																													1	0
				m
				m	n					n									n																												n	1	1
				m	n	n					n	n	n			n	n	0	n	n																												1	0
				m	y	y	1	0	n	y	n	y	y	y		n		3	n																													1	0
				m	n	n				n	n	n	n						n																													1	1
				m	n	n	0	0	n	n	n	n	n					0	n																													1	1
				m	n					n	n	n	n	n	n	n		0	n																												n	1
				m	n	n	0				n	n	n					0	y			y	n	0																								0	0
				f	n					n	n	n	n					0	n	n																											n	2	2
				m	n					n	n	y	n					0	n																												n	2	2
				m	n	n	1	0	y	n	n	n	n			n	n	0	y	y	n	y	n	0																	n				1	0	n	1	1
				m			0	0	n	n	n	n	n			n		0	n	n	n		n	0																	n				0	0	n	1	1
				m	n	n	0	0	n	n	n	n	n					0	n	n	n	y	n	0	y																n				0	0	n	1	1
				m
				m	y	y	0	0	n	n	n	y	y	n		n		0	n	n	n	y	n	0	y				y	y	y	y	y								y				1	0	n	2	2
				m	n	n	3		n	n	n	n	n					0	y	y	n	y	n	0			y									y					n						n	0	0
				f	n	n	0	0	n	n	n	n	n	n				0	n	n	n	n	n	0																	n				0	0	n	1	1
				m	n	n	0	0	n	n	n	n	n	n	n	n	n	0	n	n	n	n	n	0																								1	1
				m	n	n	0	0	n	n	n	n	n	n	n		n	0	n	n	n	n	n	0	y																n
				f	n	n					n	n	n					1	n	n																					n						n	1	1
				f	n	n	0	0	n	n	n	n	n	n	n	n	n	0	n	n	n	n	n	0																	n				0	0	n	1	1
				f	n	n	0	0	n	n	n	n	n					0	n																													1	1
				f	n	n	0	0	n	n	n	n	n	y				0	n																												n	2	2
				f	n	n	0		n	n	n	n	n		n	n	n	0	n	n	n	n	n						y	y	y	y	y													0	n	0	0
				m	n	n	0	0	n	n	n	n	n			n		0	n	n	n	y	n	0	y																				3	0	n	1	1
				f	n	n					n	n	n					0		n																												1	1
				m	n	n	0	0	n	n	n	n	n			n		0	y		n	y	n	0																	n				0	0	n	2	2
				m	n	n	1	0	n	n	n	y	n					1	n	n	n		n	0																	n						n	1	1
				m	n		0	0	n	n	n	n	n			n		0																														1	0
				f	n	n	1	0	n	n	n	n	n					0	n	n	n		n																									2	1
				f	n	n	1	0	n	n	n	n	n	n	n	n	n	0	n	n	n	n
				m	n						n	y	n					0	n	n																												1	2
				m	y					y									n																												n
				m	y	y	1	0	n	n	n	n	n	n	n	n	n	0	n	n	n	n	n	0																					1	0	n	0	1
				m	n	n	1	2	n	n	n	n							n	n	n																											1
				m	n						n	n	n					0	n																													0	1
				m	n	n					n	n	n	n	n	n		1	y	y	y	n	y	1					y	y	y	y	y		y						y				0	0	n	1	1
				m	n						n		n					0	y	y	n	n	y	0																	y	Sordid medicine	24th of March	1st of Apr	0		n	2	2
				f	n						n	n	n					0	n																													1	1
				f	n	n	0	0	n	n	n	n	n			n		0	y	y	n	y	n	0	y																n				2	0	n	1	2
				m	n						n	n						0	n																													0	0
				m	n	n	0	0	n	n	n	n	n	n				0	n																													1	0
				f	n	n	0	0	n	n	n	n	n			n		0	n	n	n	n	n	0	y																n				0	0	n
				f	n	n			0	n	n	n	n	n	n	n	n	0	n	y	y	y	n	0													y				n				1	0	n	1	1
				f	n	n			n	n	n	n	n	n	n	n	n	0	n	n	n	n	n	0																	n				1	0	n	1	1
				m	n	n	0	0	y	n	n	n	n					0	n																												n	2	2
				m	n	n	0				n	n	n					0	n																													2	2
				m			0	0	n	n	n	n	n		n	n	n	0	n	n	n	y	n	0	y																n				1	0	n	1	3
				m	n	n	0	0	n	n	n	n	n					0	y	n	y	y	n	0																	n				0	0	n	1	1
				f	n	n	0	0	n	n	n	y	n					1	n																													1	0
				m	n				n		n	n	n					0	n																												n	1	1
				f	n						n	n	n					0	n	n																												1	1
				f	n					n	n	n	n					0	n																												n	2	2
				f	n	n			n	n	n	n	n					0	n	n	n	n	n	0																	n				0	0	n	0	0
				f	n						n	n						0	y																													0	0
				m	n					n	n	n	n	n	n	n	n	0	n																												n	2	1
				f	n	n	0	0	n	n	n	n	n			n		0	n	n	n	y	n	0																	n				0	0	n	1	2
				m	n	n	0	1	n	n	n	n	n					0			n	n	n	0		y															n				0	0	n
				m	n	n	0	0	n	n	n	n	n					0	n	n	n	n	n	0																	n				0	0	n	1	1
				m	n						n	n	n					0	n																													1	1
				m	n	y	0	0	n	y	y	n	n			n		1	n	n	n	n	n	0	y
				m	n	n					n	n	n					0	n																													1	2
				f	n	n					n	n	n	n	n	n	n	0	n																													1	1
				f	n						n	n	n					0	n																													1	2
				f	n	n				n	n	n	n	n	n	n	n	0	n	n	n																										n	2	3
				m	n	n					n	n	n	n		n		0	n																						n				2	4	n	0	1
				m	n						n	n	n					0	n																													1	1
				m	n						n	n	n					0	n																													1	1
				m	n	n	0	0	n	n	n	n	y					0	n																													1	1
				f	n						n	n	n		n		n	0	n																													1	1
				m	n	n					n	y	y				Chitamon, Vit C	5	n																													1	1
				f	n						n	n	n					0	n																													0	0
				m	n	y	1	1	n	n	n	y	n			y		2	n	n	n	n	n	0																								1	1
				m	n						n	n	n					0	n																													1	1
				m	n	n					n	y	n					0	n																													2	1
[truncated: 5 more columns]
